# Supplementary material for: Crystal structure and Hirshfeld surface analysis of (E)-2-(5-bromo-2-hy­droxy­benzyl­idene)hydrazine­carbo­thio­amide di­methyl sulfoxide monosolvate
Source: Acta Crystallogr E Crystallogr Commun. 2018 Jan 9;74(Pt 2):119–23. doi: 10.1107/S2056989018000233 (PMC5956319; doi:10.1107/S2056989018000233)
Supplement: Supplementary file 1 [file e-74-00119-sup1.cif]

##############################################################################
#                                                                            #
# This CIF contains the data in a paper accepted for publication in          #
# Acta Crystallographica Section E. It conforms to the requirements of       #
# Notes for Authors for Acta Crystallographica Section E, and has been       #
# peer reviewed under the auspices of the IUCr Commission on Journals.       #
#                                                                            #
# Full details of the Crystallographic Information File format               #
# are given in the paper "The Crystallographic Information File (CIF):       #
# a New Standard Archive File for Crystallography" by S. R. Hall, F. H.      #
# Allen and I. D. Brown [Acta Cryst. (1991), A47, 655-685].                  #
#                                                                            #
# The current version of the core CIF dictionary is obtainable from          #
# ftp://ftp.iucr.org/pub/cif_core.dic.                                       #
#                                                                            #
# Software is freely available for graphical display of the structure(s)     #
# in this CIF. For information consult the CIF software page                 #
# http://www.iucr.org/resources/cif/software.                                #
#                                                                            #
# This file may be used for bona fide research purposes within the           #
# scientific community so long as proper attribution is given to the journal # 
# article from which it was obtained.                                        #
#                                                                            #
##############################################################################
data_global
_audit_creation_method     'form.cif (version 2.0)'
_journal_data_validation_number     ?
_journal_date_recd_electronic     2017-12-08
_journal_date_accepted     2018-01-04
_journal_name_full     'Acta Crystallographica, Section E'
_journal_year     2018
_journal_volume     74
_journal_issue      2
_journal_page_first     119
_journal_page_last     123
_journal_paper_category     GO
_journal_paper_doi     10.1107/S2056989018000233
_journal_coeditor_code     SU5414
_publ_contact_author_name     'Kasthuri Balasubramani'
_publ_contact_author_address
;
      Department of Chemistry
      Government Arts College (Autonomous)
      Thanthonimalai, Karur, Tamil Nadu
      INDIA
;
_publ_contact_author_email     'manavaibala@gmail.com'
_publ_contact_author_fax     ?
_publ_contact_author_phone     ?
data_I
_database_code_depnum_ccdc_archive 'CCDC 1587285'
_audit_creation_method     'SHELXL-2017/1'
_chemical_name_systematic
;
(<i>E</i>)-2-(5-Bromo-2-hydroxybenzylidene)hydrazinecarbothioamide
dimethyl sulfoxide monosolvate
;
_chemical_name_common     ?
_chemical_formula_moiety     'C8 H8 Br N3 O S, C2 H6 O S'
_chemical_formula_sum     'C10 H14 Br N3 O2 S2'
_chemical_formula_iupac     'C8 H8 Br N3 O S, C2 H6 O S'
_chemical_formula_weight     352.26
_chemical_melting_point     ?
_shelx_space_group_comment
;
The symmetry employed for this shelxl refinement is uniquely defined
by the following loop, which should always be used as a source of
symmetry information in preference to the above space-group names.
They are only intended as comments.
;
_space_group_crystal_system     triclinic
_space_group_name_H-M_alt     'P -1'
_space_group_name_Hall     '-P 1'
loop_
    _space_group_symop_operation_xyz
    'x, y, z'
    '-x, -y, -z'
_cell_length_a     6.5411(4)
_cell_length_b     7.3889(6)
_cell_length_c     15.0662(12)
_cell_angle_alpha     78.772(3)
_cell_angle_beta     86.872(3)
_cell_angle_gamma     87.376(3)
_cell_volume     712.71(9)
_cell_formula_units_Z     2
_cell_measurement_reflns_used     2934
_cell_measurement_theta_min     5.519
_cell_measurement_theta_max     55.939
_cell_measurement_temperature     296(2)
_exptl_crystal_description     block
_exptl_crystal_colour     colourless
_exptl_crystal_size_max     0.30
_exptl_crystal_size_mid     0.20
_exptl_crystal_size_min     0.20
_exptl_crystal_density_diffrn     1.637
_exptl_crystal_density_meas     ?
_exptl_crystal_density_method     'not measured'
_exptl_crystal_F_000     356
_exptl_absorpt_coefficient_mu     3.174
_exptl_absorpt_correction_type     multi-scan
_exptl_absorpt_process_details
;
(SADABS; Bruker, 2004)
;
_shelx_estimated_absorpt_T_min     0.449
_shelx_estimated_absorpt_T_max     0.569
_exptl_absorpt_correction_T_min     0.4494
_exptl_absorpt_correction_T_max     0.5693
_diffrn_ambient_temperature     296(2)
_diffrn_radiation_type     MoK\a
_diffrn_radiation_wavelength     0.71073
_diffrn_measurement_device_type     'Bruker Kappa APEXII CCD'
_diffrn_measurement_method     '\w and \f scan'
_diffrn_detector_area_resol_mean     ?
_diffrn_reflns_number     6030
_diffrn_reflns_av_R_equivalents     0.0178
_diffrn_reflns_theta_min     3.353
_diffrn_reflns_theta_max     28.256
_diffrn_reflns_theta_full     25.242
_diffrn_measured_fraction_theta_max     0.932
_diffrn_measured_fraction_theta_full     0.990
_diffrn_reflns_limit_h_min     -8
_diffrn_reflns_limit_h_max     6
_diffrn_reflns_limit_k_min     -9
_diffrn_reflns_limit_k_max     9
_diffrn_reflns_limit_l_min     -17
_diffrn_reflns_limit_l_max     19
_refine_special_details
;
 Refinement of F^2^ against ALL reflections.  The weighted R-factor wR and
 goodness of fit S are based on F^2^, conventional R-factors R are based
 on F, with F set to zero for negative F^2^. The threshold expression of
 F^2^ > 2sigma(F^2^) is used only for calculating R-factors(gt) etc. and is
 not relevant to the choice of reflections for refinement.  R-factors based
 on F^2^ are statistically about twice as large as those based on F, and R-
 factors based on ALL data will be even larger.
;
_reflns_number_total     3299
_reflns_number_gt     2661
_reflns_threshold_expression     'I > 2\s(I)'
_refine_ls_structure_factor_coef     Fsqd
_refine_ls_matrix_type     full
_refine_ls_R_factor_all     0.0414
_refine_ls_R_factor_gt     0.0298
_refine_ls_wR_factor_gt     0.0965
_refine_ls_wR_factor_ref     0.1064
_refine_ls_goodness_of_fit_ref     0.789
_refine_ls_restrained_S_all     0.789
_refine_ls_number_reflns     3299
_refine_ls_number_parameters     165
_refine_ls_number_restraints     0
_refine_ls_hydrogen_treatment     constr
_refine_ls_weighting_scheme     calc
_refine_ls_weighting_details
                      'w=1/[\s^2^(Fo^2^)+(0.1000P)^2^] where P=(Fo^2^+2Fc^2^)/3'
_atom_sites_solution_hydrogens     geom
_atom_sites_solution_primary     direct
_atom_sites_solution_secondary     difmap
_refine_ls_shift/su_max     0.001
_refine_ls_shift/su_mean     0.000
_refine_diff_density_max     0.270
_refine_diff_density_min     -0.342
_refine_ls_extinction_method     none
_refine_ls_extinction_coef     .
loop_
    _atom_type_symbol
    _atom_type_description
    _atom_type_scat_dispersion_real
    _atom_type_scat_dispersion_imag
    _atom_type_scat_source
    'C' 'C' 0.0033 0.0016
                         'International Tables Vol C Tables 4.2.6.8 and 6.1.1.4'
    'H' 'H' 0.0000 0.0000
                         'International Tables Vol C Tables 4.2.6.8 and 6.1.1.4'
    'N' 'N' 0.0061 0.0033
                         'International Tables Vol C Tables 4.2.6.8 and 6.1.1.4'
    'O' 'O' 0.0106 0.0060
                         'International Tables Vol C Tables 4.2.6.8 and 6.1.1.4'
    'S' 'S' 0.1246 0.1234
                         'International Tables Vol C Tables 4.2.6.8 and 6.1.1.4'
    'Br' 'Br' -0.2901 2.4595
                         'International Tables Vol C Tables 4.2.6.8 and 6.1.1.4'
_computing_data_collection
;
APEX2 (Bruker, 2004)
;
_computing_cell_refinement
;
APEX2 and SAINT (Bruker, 2004)
;
_computing_data_reduction
;
SAINT and XPREP (Bruker, 2004)
;
_computing_structure_solution
;
SIR92 (Altomare <i>et al.</i>,  1993)
;
_computing_structure_refinement
;
<i>SHELXL2017/1</i> (Sheldrick, 2015)
;
_computing_molecular_graphics
;
PLATON (Spek 2009) and Mercury (Macrae <i>et al.</i>,  2008)
;
_computing_publication_material
;
<i>SHELXL2017/1</i> (Sheldrick, 2015), PLATON (Spek 2009)
and publCIF (Westrip, 2010)
;
loop_
    _atom_site_type_symbol
    _atom_site_label
    _atom_site_fract_x
    _atom_site_fract_y
    _atom_site_fract_z
    _atom_site_U_iso_or_equiv
    _atom_site_thermal_displace_type
    _atom_site_calc_flag
    _atom_site_refinement_flags
    _atom_site_occupancy
    _atom_site_disorder_assembly
    _atom_site_disorder_group
    Br Br1 0.20262(4) 0.63938(4) 0.51812(2) 0.05120(10)
                                                      Uani d . 1.000 . .
    S S1 1.36501(8) 0.37819(8) 0.83370(4) 0.0359(2) Uani d . 1.000 . .
    S S2 0.24643(10) 0.89596(8) 0.93448(4) 0.0421(2) Uani d . 1.000 . .
    O O1 0.6312(2) 1.1359(2) 0.71559(12) 0.0382(5) Uani d . 1.000 . .
    N N1 0.8705(3) 0.6223(3) 0.72520(13) 0.0300(5) Uani d . 1.000 . .
    N N2 1.0553(3) 0.5884(2) 0.76701(13) 0.0305(5) Uani d . 1.000 . .
    N N3 1.0303(3) 0.2820(3) 0.76421(15) 0.0389(6) Uani d . 1.000 . .
    C C1 0.6169(3) 0.8495(3) 0.66806(14) 0.0267(6) Uani d . 1.000 . .
    O O2 0.1487(3) 0.9012(2) 0.84564(14) 0.0512(6) Uani d . 1.000 . .
    C C2 0.5325(3) 1.0274(3) 0.66902(15) 0.0287(6) Uani d . 1.000 . .
    C C3 0.3559(3) 1.0884(3) 0.62389(16) 0.0346(7) Uani d . 1.000 . .
    C C4 0.2574(4) 0.9727(3) 0.57957(17) 0.0385(7) Uani d . 1.000 . .
    C C5 0.3383(3) 0.7961(3) 0.58003(15) 0.0325(6) Uani d . 1.000 . .
    C C6 0.5159(3) 0.7339(3) 0.62232(15) 0.0309(6) Uani d . 1.000 . .
    C C7 0.8054(3) 0.7906(3) 0.71317(15) 0.0300(6) Uani d . 1.000 . .
    C C8 1.1348(3) 0.4159(3) 0.78513(14) 0.0274(6) Uani d . 1.000 . .
    C C9 0.5074(4) 0.8287(4) 0.9172(2) 0.0493(9) Uani d . 1.000 . .
    C C10 0.1671(5) 0.6884(4) 1.0067(2) 0.0578(10) Uani d . 1.000 . .
    H H1 0.54961 1.21258 0.73121 0.0570 Uiso c RU 1.000 . .
    H H2 1.11849 0.67747 0.78122 0.0360 Uiso c RU 1.000 . .
    H H3 0.30338 1.20764 0.62341 0.0410 Uiso c RU 1.000 . .
    H H3A 0.91417 0.30700 0.73958 0.0470 Uiso c RU 1.000 . .
    H H3B 1.07844 0.17008 0.77525 0.0470 Uiso c RU 1.000 . .
    H H4 0.13811 1.01311 0.54976 0.0460 Uiso c RU 1.000 . .
    H H6 0.56908 0.61567 0.62069 0.0370 Uiso c RU 1.000 . .
    H H7 0.88039 0.87680 0.73376 0.0360 Uiso c RU 1.000 . .
    H H9A 0.51533 0.72024 0.89072 0.0740 Uiso c RU 1.000 . .
    H H9B 0.57191 0.80243 0.97422 0.0740 Uiso c RU 1.000 . .
    H H9C 0.57610 0.92693 0.87721 0.0740 Uiso c RU 1.000 . .
    H H10A 0.02145 0.69522 1.01827 0.0870 Uiso c RU 1.000 . .
    H H10B 0.23443 0.67244 1.06288 0.0870 Uiso c RU 1.000 . .
    H H10C 0.20263 0.58551 0.97788 0.0870 Uiso c RU 1.000 . .
loop_
    _atom_site_aniso_label
    _atom_site_aniso_U_11
    _atom_site_aniso_U_22
    _atom_site_aniso_U_33
    _atom_site_aniso_U_12
    _atom_site_aniso_U_13
    _atom_site_aniso_U_23
    Br1 0.0489(2) 0.0567(2) 0.0538(2) -0.00950(10)
                                                 -0.01720(10)
                                                            -0.01930(10)
    S1 0.0323(3) 0.0315(3) 0.0469(4) 0.0088(2) -0.0164(2) -0.0132(2)
    S2 0.0571(4) 0.0295(3) 0.0432(4) -0.0032(3) -0.0125(3) -0.0124(3)
    O1 0.0344(8) 0.0356(8) 0.0498(10) 0.0071(7) -0.0122(7) -0.0203(7)
    N1 0.0244(8) 0.0301(9) 0.0365(10) 0.0043(7) -0.0081(7) -0.0086(7)
    N2 0.0273(9) 0.0241(8) 0.0417(11) 0.0023(7) -0.0132(7) -0.0082(7)
    N3 0.0374(10) 0.0260(9) 0.0566(14) 0.0019(8) -0.0182(9) -0.0123(9)
    C1 0.0254(10) 0.0273(10) 0.0267(10) 0.0031(8) -0.0038(7) -0.0040(8)
    O2 0.0724(13) 0.0296(8) 0.0554(12) 0.0027(8) -0.0339(10) -0.0099(8)
    C2 0.0294(10) 0.0280(10) 0.0288(11) 0.0017(8) -0.0032(8) -0.0057(8)
    C3 0.0341(11) 0.0302(11) 0.0390(13) 0.0091(9) -0.0089(9) -0.0059(9)
    C4 0.0303(11) 0.0460(13) 0.0373(13) 0.0063(10) -0.0115(9) -0.0024(10)
    C5 0.0314(10) 0.0377(11) 0.0289(11) -0.0033(9) -0.0054(8) -0.0063(9)
    C6 0.0328(11) 0.0306(10) 0.0297(11) 0.0012(8) -0.0047(8) -0.0063(9)
    C7 0.0306(11) 0.0290(10) 0.0314(11) 0.0008(8) -0.0039(8) -0.0084(8)
    C8 0.0283(10) 0.0249(10) 0.0301(11) 0.0030(8) -0.0031(8) -0.0083(8)
    C9 0.0524(16) 0.0504(15) 0.0462(16) -0.0097(12) -0.0098(12) -0.0079(12)
    C10 0.0619(18) 0.0567(17) 0.0521(18) -0.0143(14) 0.0035(13) -0.0025(14)
_geom_special_details
;
 Bond distances, angles etc. have been calculated using the
 rounded fractional coordinates. All su's are estimated
 from the variances of the (full) variance-covariance matrix.
 The cell esds are taken into account in the estimation of
 distances, angles and torsion angles
;
loop_
    _geom_bond_atom_site_label_1
    _geom_bond_atom_site_label_2
    _geom_bond_site_symmetry_1
    _geom_bond_site_symmetry_2
    _geom_bond_distance
    _geom_bond_publ_flag
    Br1 C5 . . 1.898(2) no
    S1 C8 . . 1.698(2) no
    S2 C10 . . 1.780(3) no
    S2 O2 . . 1.508(2) no
    S2 C9 . . 1.776(3) no
    O1 C2 . . 1.367(3) no
    N1 N2 . . 1.384(3) no
    N1 C7 . . 1.278(3) no
    O1 H1 . . 0.8200 no
    N2 C8 . . 1.338(3) no
    N3 C8 . . 1.324(3) no
    C1 C7 . . 1.449(3) no
    C1 C2 . . 1.405(3) no
    C1 C6 . . 1.404(3) no
    C2 C3 . . 1.385(3) no
    N2 H2 . . 0.8600 no
    N3 H3B . . 0.8600 no
    C3 C4 . . 1.383(3) no
    N3 H3A . . 0.8600 no
    C4 C5 . . 1.384(3) no
    C5 C6 . . 1.373(3) no
    C3 H3 . . 0.9300 no
    C4 H4 . . 0.9300 no
    C6 H6 . . 0.9300 no
    C7 H7 . . 0.9300 no
    C9 H9A . . 0.9600 no
    C9 H9B . . 0.9600 no
    C9 H9C . . 0.9600 no
    C10 H10A . . 0.9600 no
    C10 H10B . . 0.9600 no
    C10 H10C . . 0.9600 no
loop_
    _geom_angle_atom_site_label_1
    _geom_angle_atom_site_label_2
    _geom_angle_atom_site_label_3
    _geom_angle_site_symmetry_1
    _geom_angle_site_symmetry_2
    _geom_angle_site_symmetry_3
    _geom_angle
    _geom_angle_publ_flag
    C9 S2 C10 . . . 97.89(14) no
    O2 S2 C9 . . . 105.88(12) no
    O2 S2 C10 . . . 105.84(12) no
    N2 N1 C7 . . . 114.45(19) no
    C2 O1 H1 . . . 110.00 no
    N1 N2 C8 . . . 119.44(18) no
    C2 C1 C7 . . . 119.58(19) no
    C2 C1 C6 . . . 118.62(19) no
    C6 C1 C7 . . . 121.8(2) no
    O1 C2 C3 . . . 122.0(2) no
    C1 C2 C3 . . . 120.5(2) no
    N1 N2 H2 . . . 120.00 no
    C8 N2 H2 . . . 120.00 no
    O1 C2 C1 . . . 117.53(18) no
    H3A N3 H3B . . . 120.00 no
    C2 C3 C4 . . . 120.3(2) no
    C8 N3 H3B . . . 120.00 no
    C8 N3 H3A . . . 120.00 no
    C3 C4 C5 . . . 119.3(2) no
    Br1 C5 C6 . . . 119.57(17) no
    Br1 C5 C4 . . . 118.85(17) no
    C4 C5 C6 . . . 121.6(2) no
    C1 C6 C5 . . . 119.8(2) no
    N1 C7 C1 . . . 121.2(2) no
    S1 C8 N2 . . . 118.69(16) no
    N2 C8 N3 . . . 118.41(19) no
    S1 C8 N3 . . . 122.90(18) no
    C2 C3 H3 . . . 120.00 no
    C4 C3 H3 . . . 120.00 no
    C5 C4 H4 . . . 120.00 no
    C3 C4 H4 . . . 120.00 no
    C1 C6 H6 . . . 120.00 no
    C5 C6 H6 . . . 120.00 no
    N1 C7 H7 . . . 119.00 no
    C1 C7 H7 . . . 119.00 no
    S2 C9 H9A . . . 109.00 no
    S2 C9 H9B . . . 110.00 no
    S2 C9 H9C . . . 109.00 no
    H9A C9 H9B . . . 109.00 no
    H9A C9 H9C . . . 109.00 no
    H9B C9 H9C . . . 109.00 no
    S2 C10 H10A . . . 109.00 no
    S2 C10 H10B . . . 109.00 no
    S2 C10 H10C . . . 109.00 no
    H10A C10 H10B . . . 109.00 no
    H10A C10 H10C . . . 109.00 no
    H10B C10 H10C . . . 109.00 no
loop_
    _geom_torsion_atom_site_label_1
    _geom_torsion_atom_site_label_2
    _geom_torsion_atom_site_label_3
    _geom_torsion_atom_site_label_4
    _geom_torsion_site_symmetry_1
    _geom_torsion_site_symmetry_2
    _geom_torsion_site_symmetry_3
    _geom_torsion_site_symmetry_4
    _geom_torsion
    _geom_torsion_publ_flag
    C7 N1 N2 C8 . . . . 178.2(2) no
    N2 N1 C7 C1 . . . . 178.29(19) no
    N1 N2 C8 S1 . . . . 178.26(15) no
    N1 N2 C8 N3 . . . . -1.7(3) no
    C6 C1 C2 O1 . . . . 178.65(19) no
    C6 C1 C2 C3 . . . . -1.5(3) no
    C7 C1 C2 O1 . . . . -1.9(3) no
    C7 C1 C2 C3 . . . . 178.0(2) no
    C2 C1 C6 C5 . . . . -0.1(3) no
    C7 C1 C6 C5 . . . . -179.6(2) no
    C2 C1 C7 N1 . . . . 169.6(2) no
    C6 C1 C7 N1 . . . . -10.9(3) no
    O1 C2 C3 C4 . . . . -178.3(2) no
    C1 C2 C3 C4 . . . . 1.9(3) no
    C2 C3 C4 C5 . . . . -0.7(4) no
    C3 C4 C5 Br1 . . . . -179.52(18) no
    C3 C4 C5 C6 . . . . -1.0(4) no
    Br1 C5 C6 C1 . . . . 179.90(16) no
    C4 C5 C6 C1 . . . . 1.4(3) no
loop_
    _geom_hbond_atom_site_label_D
    _geom_hbond_atom_site_label_H
    _geom_hbond_atom_site_label_A
    _geom_hbond_site_symmetry_A
    _geom_hbond_distance_DH
    _geom_hbond_distance_HA
    _geom_hbond_distance_DA
    _geom_hbond_angle_DHA
    _geom_hbond_publ_flag
    O1 H1 S1 1_465 0.82 2.40 3.1655(17) 157 yes
    N2 H2 O2 1_655 0.86 2.10 2.897(2) 155 yes
    N3 H3A O1 1_545 0.86 2.37 3.048(2) 136 yes
    N3 H3A N1 . 0.86 2.30 2.648(3) 104.00 no
    N3 H3B O2 1_645 0.86 2.11 2.930(3) 160 yes
    C7 H7 O1 . 0.93 2.44 2.752(3) 100.00 no
    C7 H7 O2 1_655 0.93 2.53 3.315(3) 142 yes
_shelx_hkl_file
;
  -1   0   0    0.68    0.04
   1   0   0    0.59    0.04
   1   0   0    0.59    0.05
   1   0   0    0.52    0.03
   1   0   0    0.63    0.04
  -2   0   0  168.27    3.70
  -2   0   0  167.85    3.65
  -2   0   0  164.93    3.75
   2   0   0  167.93    3.74
   2   0   0  166.66    3.74
   2   0   0  171.11    3.70
   2   0   0  162.57    3.65
  -3   0   0   61.83    1.39
  -3   0   0   61.15    1.42
  -3   0   0   61.33    1.40
   3   0   0   58.03    1.38
   3   0   0   62.48    1.39
   3   0   0   61.22    1.41
   3   0   0   59.36    1.39
  -4   0   0    0.36    0.16
  -4   0   0    0.24    0.09
  -4   0   0    0.37    0.16
   4   0   0    0.54    0.07
   4   0   0    0.61    0.06
   4   0   0    0.47    0.13
  -5   0   0   43.08    1.13
  -5   0   0   43.68    1.08
   5   0   0   44.36    0.99
   5   0   0   41.04    0.99
  -6   0   0    5.34    0.39
  -6   0   0    5.26    0.36
  -7   0   0   23.81    0.89
  -8   0   0    2.29    0.48
  -8   1   0    3.05    0.51
  -7   1   0    1.04    0.37
  -7   1   0    0.20    0.31
  -6   1   0   12.42    0.55
  -6   1   0   10.62    0.52
  -5   1   0   31.90    0.91
  -5   1   0   31.37    0.86
   4  -1   0   53.33    1.28
  -4   1   0   53.71    1.31
  -4   1   0   52.71    1.27
   3  -1   0  161.76    3.61
  -3   1   0  159.33    3.62
  -3   1   0  161.22    3.62
  -3   1   0  163.96    3.57
   2  -1   0   52.57    1.21
   2  -1   0   54.94    1.22
  -2   1   0   51.63    1.20
  -2   1   0   53.36    1.23
  -2   1   0   53.44    1.21
   1  -1   0  464.34    9.68
   1  -1   0  441.63    9.93
   1  -1   0  436.29    9.77
  -1   1   0  435.92    9.94
  -1   1   0  437.79    9.64
   0  -1   0    1.20    0.05
  -1  -1   0    1.39    0.09
  -1  -1   0    1.03    0.08
   1   1   0    1.18    0.08
   1   1   0    1.28    0.08
  -2  -1   0   85.38    1.94
  -2  -1   0   83.81    1.92
   2   1   0   84.99    1.92
   2   1   0   85.73    1.87
   2   1   0   84.92    1.94
  -3  -1   0   43.26    1.03
  -3  -1   0   43.50    1.05
  -3  -1   0   44.42    1.00
   3   1   0   43.68    1.00
   3   1   0   41.98    1.02
   3   1   0   42.96    1.04
  -4  -1   0    5.62    0.30
  -4  -1   0    5.40    0.25
   4   1   0    5.24    0.22
   4   1   0    5.66    0.21
  -5  -1   0    1.41    0.17
  -5  -1   0    1.56    0.24
   5   1   0    1.85    0.15
  -6  -1   0    0.51    0.29
  -7  -1   0    5.29    0.46
  -8  -1   0   -0.20    0.42
  -7   2   0   13.58    0.67
  -6   2   0    0.94    0.29
  -6   2   0    0.90    0.29
  -5   2   0    1.55    0.27
  -5   2   0    0.76    0.22
  -4   2   0   35.98    0.83
  -4   2   0   36.15    0.92
   3  -2   0   15.82    0.45
  -3   2   0   15.47    0.45
  -3   2   0   15.74    0.38
   2  -2   0   42.04    1.01
   2  -2   0   43.32    1.00
  -2   2   0   43.80    0.98
  -2   2   0   41.72    1.00
   1  -2   0    0.69    0.07
   1  -2   0    0.63    0.06
  -1   2   0    0.66    0.08
   0  -2   0   28.94    0.70
   0   2   0   28.81    0.66
   0   2   0   28.69    0.70
  -1  -2   0    0.88    0.11
  -1  -2   0    0.88    0.10
   1   2   0    0.59    0.09
   1   2   0    1.01    0.10
  -2  -2   0  110.07    2.50
  -2  -2   0  107.92    2.45
   2   2   0  109.16    2.38
   2   2   0  107.42    2.49
  -3  -2   0   38.50    0.97
  -3  -2   0   39.37    0.98
   3   2   0   38.79    0.96
   3   2   0   39.55    0.90
   3   2   0   40.85    0.98
  -4  -2   0   35.26    0.92
  -4  -2   0   34.50    0.90
   4   2   0   34.52    0.83
  -5  -2   0   15.75    0.53
  -5  -2   0   15.96    0.60
   5   2   0   16.03    0.50
  -6  -2   0   34.71    0.94
  -6  -2   0   31.97    1.00
  -7  -2   0    4.30    0.47
  -8  -2   0    1.12    0.45
  -8   3   0   -0.30    0.39
  -7   3   0    5.33    0.46
  -6   3   0   -0.29    0.27
  -5   3   0   11.04    0.47
  -4   3   0   18.45    0.57
  -4   3   0   18.21    0.46
   3  -3   0    2.19    0.18
  -3   3   0    2.33    0.21
  -3   3   0    1.95    0.13
   2  -3   0  118.26    2.67
  -2   3   0  118.46    2.64
   1  -3   0    1.91    0.13
   1  -3   0    2.32    0.13
  -1   3   0    1.89    0.12
  -1   3   0    1.90    0.13
   0  -3   0   94.38    2.26
   0   3   0   99.46    2.27
   0   3   0  101.50    2.17
  -1  -3   0  160.88    3.67
  -1  -3   0  160.85    3.60
   1   3   0  161.43    3.67
  -2  -3   0    4.88    0.25
  -2  -3   0    4.90    0.26
   2   3   0    4.78    0.22
   2   3   0    5.33    0.24
  -3  -3   0  152.32    3.49
  -3  -3   0  150.47    3.44
   3   3   0  152.53    3.32
   3   3   0  151.25    3.48
  -4  -3   0    3.83    0.27
  -4  -3   0    3.74    0.28
   4   3   0    3.87    0.19
  -5  -3   0   94.68    2.27
  -5  -3   0   92.98    2.26
  -6  -3   0    8.42    0.47
  -6  -3   0    6.96    0.50
  -7  -3   0   -0.03    0.27
  -7  -3   0    0.21    0.35
  -8  -3   0    0.77    0.43
  -7   4   0   10.27    0.68
  -6   4   0    0.38    0.33
  -5   4   0   17.63    0.46
  -5   4   0   18.13    0.63
  -4   4   0   64.79    1.61
  -4   4   0   69.06    1.56
  -3   4   0   14.16    0.42
  -3   4   0   17.19    0.50
   2  -4   0   24.60    0.61
  -2   4   0   24.40    0.64
  -2   4   0   24.51    0.63
   1  -4   0   63.50    1.45
  -1   4   0   61.00    1.45
  -1   4   0   59.27    1.40
   0  -4   0  303.54    6.85
   0   4   0  302.02    6.85
   0   4   0  303.59    6.60
  -1  -4   0   30.15    0.80
  -1  -4   0   31.02    0.80
   1   4   0   29.82    0.79
   1   4   0   30.34    0.70
  -2  -4   0  201.72    4.61
  -2  -4   0  200.67    4.52
   2   4   0  201.00    4.60
  -3  -4   0    1.68    0.21
  -3  -4   0    1.73    0.23
   3   4   0    1.78    0.11
  -4  -4   0    5.33    0.34
  -4  -4   0    5.05    0.38
   4   4   0    4.72    0.19
  -5  -4   0   23.12    0.78
  -5  -4   0   23.59    0.76
  -6  -4   0    0.07    0.27
  -6  -4   0   -0.26    0.32
  -7  -4   0    5.33    0.44
  -7  -4   0    4.50    0.50
  -7   5   0   -0.18    0.42
  -6   5   0    3.70    0.44
  -5   5   0    1.63    0.33
  -4   5   0   27.54    0.83
  -3   5   0    6.70    0.26
   2  -5   0   19.43    0.54
  -2   5   0   19.81    0.57
  -2   5   0   20.28    0.57
   1  -5   0    9.27    0.35
  -1   5   0    9.11    0.33
  -1   5   0    9.02    0.35
   0  -5   0    6.31    0.32
   0   5   0    6.33    0.25
  -1  -5   0   35.07    0.93
  -1  -5   0   34.19    0.91
   1   5   0   33.19    0.91
   1   5   0   33.16    0.79
  -2  -5   0   14.56    0.54
  -2  -5   0   14.98    0.55
   2   5   0   14.50    0.36
  -3  -5   0   13.10    0.54
  -3  -5   0   14.05    0.53
   3   5   0   12.59    0.32
  -4  -5   0    4.33    0.37
  -4  -5   0    3.75    0.37
  -5  -5   0   -0.05    0.28
  -5  -5   0   -0.03    0.26
  -6  -5   0    1.06    0.37
  -6  -5   0    0.79    0.34
  -7  -5   0    5.98    0.55
  -6   6   0    0.60    0.40
  -5   6   0    2.04    0.35
  -4   6   0    1.37    0.32
  -3   6   0    0.77    0.24
   2  -6   0    7.73    0.34
  -2   6   0    7.98    0.39
  -2   6   0    8.15    0.37
   1  -6   0    0.03    0.16
  -1   6   0    0.22    0.18
  -1   6   0    0.30    0.17
   0  -6   0    0.77    0.24
   0  -6   0    1.15    0.22
   0   6   0    1.71    0.23
   0   6   0    1.39    0.17
  -1  -6   0    3.55    0.31
  -1  -6   0    3.76    0.34
   1   6   0    3.74    0.21
  -2  -6   0    2.51    0.30
  -2  -6   0    2.56    0.30
   2   6   0    2.49    0.15
  -3  -6   0    9.46    0.54
  -3  -6   0    9.58    0.55
  -4  -6   0    2.90    0.36
  -4  -6   0    2.94    0.37
  -5  -6   0    9.85    0.61
  -5  -6   0   10.89    0.65
  -6  -6   0    2.81    0.47
  -6  -6   0    1.86    0.40
  -5   7   0    0.27    0.35
  -4   7   0    0.30    0.30
  -3   7   0    1.81    0.32
  -2   7   0   35.49    0.97
   1  -7   0    0.43    0.20
  -1   7   0    0.26    0.20
   0  -7   0    8.53    0.49
   0  -7   0    8.40    0.47
   0   7   0    8.71    0.36
  -1  -7   0    0.49    0.27
  -1  -7   0    1.08    0.29
   1   7   0    0.98    0.16
  -2  -7   0    6.91    0.49
  -2  -7   0    6.60    0.48
  -3  -7   0   19.28    0.77
  -3  -7   0   18.84    0.74
  -4  -7   0    0.11    0.35
  -4  -7   0   -0.07    0.33
  -5  -7   0   15.91    0.80
  -5  -7   0   16.13    0.83
  -4   8   0    2.92    0.42
  -3   8   0    0.44    0.32
  -2   8   0    0.59    0.28
   1  -8   0    2.89    0.41
  -1   8   0    3.25    0.30
   0  -8   0   16.03    0.66
   0  -8   0   15.50    0.69
   0   8   0   16.31    0.54
  -1  -8   0   12.74    0.66
  -1  -8   0   14.27    0.68
  -2  -8   0    9.23    0.59
  -2  -8   0    8.23    0.62
  -3  -8   0    1.27    0.37
  -3  -8   0    1.07    0.40
  -4  -8   0    1.10    0.40
  -4  -8   0    1.30    0.43
  -2   9   0    6.41    0.45
   1  -9   0   -0.18    0.37
   0  -9   0    0.35    0.39
  -1  -9   0    0.89    0.41
  -2  -9   0    0.79    0.41
  -2  -9   0    1.64    0.44
  -3  -9   0    3.21    0.47
  -3  -9   0    2.38    0.47
  -3  -9   1    0.48    0.42
  -2  -9   1    4.54    0.55
  -2  -9   1    4.69    0.51
  -1  -9   1    1.68    0.41
   0  -9   1    0.12    0.37
   1  -9   1    7.76    0.58
  -2   9  -1    0.44    0.33
  -4  -8   1    1.68    0.46
  -4  -8   1    1.81    0.43
  -3  -8   1   11.70    0.72
  -3  -8   1   13.25    0.76
  -2  -8   1    4.63    0.46
  -2  -8   1    5.15    0.50
  -1  -8   1    5.70    0.47
  -1  -8   1    6.49    0.48
   0   8  -1    5.21    0.32
   0  -8   1    5.07    0.42
   0  -8   1    4.92    0.47
  -1   8  -1    0.09    0.25
  -2   8  -1    0.24    0.28
  -3   8  -1    3.41    0.40
  -4   8  -1    0.32    0.37
  -5  -7   1    0.72    0.40
  -5  -7   1    0.30    0.40
  -4  -7   1    1.15    0.38
  -4  -7   1    0.92    0.37
  -3  -7   1    1.61    0.36
  -3  -7   1    1.49    0.36
  -2  -7   1   29.03    0.93
  -2  -7   1   29.05    0.93
   1   7  -1    0.04    0.15
  -1  -7   1   -0.03    0.25
  -1  -7   1    0.05    0.28
   0   7  -1    4.38    0.27
   0  -7   1    4.26    0.38
   0  -7   1    4.77    0.36
  -1   7  -1   -0.15    0.21
   1  -7   1    0.08    0.20
  -2   7  -1    2.34    0.29
  -3   7  -1    1.62    0.29
  -4   7  -1    2.09    0.37
  -5   7  -1   20.27    0.83
  -6  -6   1   -0.02    0.39
  -6  -6   1    0.49    0.39
  -5  -6   1    4.26    0.46
  -5  -6   1    3.32    0.43
  -4  -6   1    4.05    0.41
  -4  -6   1    5.31    0.45
  -3  -6   1   17.68    0.68
  -3  -6   1   17.47    0.67
   2   6  -1    9.18    0.29
  -2  -6   1    9.09    0.49
  -2  -6   1    8.51    0.52
   1   6  -1   10.18    0.34
  -1  -6   1    8.68    0.47
  -1  -6   1   10.19    0.50
   0   6  -1   16.85    0.49
   0   6  -1   16.26    0.56
   0  -6   1   16.41    0.58
  -1   6  -1   31.26    0.87
  -1   6  -1   32.05    0.82
   1  -6   1   30.27    0.85
  -2   6  -1   11.54    0.47
   2  -6   1   11.12    0.41
  -3   6  -1   10.75    0.47
  -4   6  -1    3.70    0.35
  -5   6  -1    0.67    0.33
  -6   6  -1    1.51    0.40
  -7  -5   1    0.18    0.41
  -6  -5   1    6.56    0.48
  -6  -5   1    5.61    0.49
  -5  -5   1   -0.17    0.29
  -5  -5   1   -0.05    0.29
  -4  -5   1   55.66    1.47
  -4  -5   1   55.66    1.46
  -3  -5   1    0.05    0.23
  -3  -5   1    0.24    0.24
  -2  -5   1   82.05    1.99
  -2  -5   1   81.02    1.96
   1   5  -1    2.04    0.14
   1   5  -1    1.82    0.20
  -1  -5   1    1.43    0.22
  -1  -5   1    1.50    0.25
   0   5  -1   25.11    0.64
   0   5  -1   25.02    0.71
   0  -5   1   25.30    0.71
  -1   5  -1   75.49    1.81
  -1   5  -1   74.45    1.73
   1  -5   1   76.45    1.80
  -2   5  -1    0.25    0.18
  -2   5  -1    0.04    0.13
   2  -5   1   -0.05    0.11
  -3   5  -1   58.08    1.39
  -3   5  -1   57.22    1.40
   3  -5   1   56.46    1.34
  -4   5  -1    0.20    0.25
  -5   5  -1    0.46    0.31
  -6   5  -1    0.02    0.33
  -7   5  -1    9.03    0.62
  -7  -4   1    0.22    0.40
  -7  -4   1   -0.41    0.30
  -6  -4   1   -0.01    0.28
  -6  -4   1   -0.29    0.33
  -5  -4   1    7.61    0.48
  -5  -4   1    7.60    0.49
  -4  -4   1    0.38    0.23
  -4  -4   1   -0.10    0.21
  -3  -4   1   25.23    0.75
  -3  -4   1   24.98    0.75
   2   4  -1   46.59    1.17
  -2  -4   1   46.53    1.17
  -2  -4   1   46.78    1.19
   1   4  -1   53.52    1.29
  -1  -4   1   51.91    1.29
  -1  -4   1   52.72    1.30
   0   4  -1    1.46    0.16
   0   4  -1    1.61    0.13
   0  -4   1    1.17    0.15
  -1   4  -1    1.40    0.15
  -1   4  -1    0.85    0.13
   1  -4   1    0.79    0.12
  -2   4  -1   10.96    0.37
  -2   4  -1   11.57    0.36
   2  -4   1   11.11    0.33
  -3   4  -1   28.23    0.76
   3  -4   1   28.26    0.68
  -4   4  -1    1.97    0.16
  -4   4  -1    2.16    0.28
  -5   4  -1   12.53    0.53
  -5   4  -1   11.70    0.37
  -6   4  -1    0.01    0.29
  -7   4  -1    0.43    0.40
  -8  -3   1    0.12    0.46
  -7  -3   1    2.58    0.42
  -7  -3   1    2.95    0.35
  -6  -3   1   31.94    0.94
  -6  -3   1   31.15    1.01
  -5  -3   1    1.04    0.28
  -5  -3   1    0.37    0.23
   4   3  -1    0.18    0.11
  -4  -3   1    0.25    0.18
  -4  -3   1    0.21    0.21
   3   3  -1   32.57    0.76
   3   3  -1   32.29    0.84
  -3  -3   1   32.30    0.86
  -3  -3   1   32.15    0.86
   2   3  -1   63.83    1.53
   2   3  -1   65.04    1.54
  -2  -3   1   65.68    1.55
  -2  -3   1   64.26    1.53
   1   3  -1    2.56    0.16
  -1  -3   1    2.53    0.17
   0   3  -1   66.38    1.49
   0   3  -1   68.45    1.56
   0  -3   1   64.75    1.56
  -1   3  -1  128.42    2.92
  -1   3  -1  128.26    2.83
   1  -3   1  127.11    2.91
  -2   3  -1    8.45    0.30
   2  -3   1    8.84    0.25
  -3   3  -1   49.56    1.21
  -3   3  -1   51.36    1.19
   3  -3   1   50.62    1.24
  -4   3  -1   18.90    0.59
  -4   3  -1   19.39    0.50
  -5   3  -1   20.31    0.68
  -5   3  -1   21.20    0.52
  -6   3  -1    9.31    0.54
  -7   3  -1    5.88    0.49
  -8   3  -1    0.61    0.41
  -8  -2   1   -0.14    0.39
  -7  -2   1    0.51    0.37
  -7  -2   1    0.29    0.24
  -6  -2   1   26.26    0.85
  -6  -2   1   25.31    0.77
  -5  -2   1    8.04    0.39
  -5  -2   1    8.89    0.44
  -4  -2   1   35.60    0.93
  -4  -2   1   34.42    0.90
   3   2  -1   34.40    0.80
   3   2  -1   33.83    0.86
   3   2  -1   33.33    0.85
  -3  -2   1   34.64    0.87
  -3  -2   1   34.19    0.86
   2   2  -1    7.99    0.27
   2   2  -1    9.19    0.29
  -2  -2   1    8.29    0.29
  -2  -2   1    7.41    0.28
   1   2  -1  133.16    3.00
  -1  -2   1  131.60    2.95
  -1  -2   1  131.16    3.00
   0   2  -1   49.46    1.14
   0  -2   1   47.97    1.14
  -1   2  -1  218.46    4.73
   1  -2   1  215.40    4.87
  -2   2  -1   57.22    1.30
   2  -2   1   55.45    1.29
   2  -2   1   57.41    1.29
   2  -2   1   56.05    1.33
  -3   2  -1   38.42    0.94
  -3   2  -1   38.75    0.91
   3  -2   1   38.40    0.95
  -4   2  -1   11.31    0.44
  -4   2  -1   12.07    0.32
  -5   2  -1    1.95    0.26
  -6   2  -1   12.07    0.52
  -7   2  -1    2.44    0.38
  -8   2  -1    4.89    0.51
  -8  -1   1    0.86    0.41
  -7  -1   1    2.26    0.38
  -6  -1   1    4.01    0.36
  -6  -1   1    3.70    0.25
   5   1  -1    5.84    0.24
  -5  -1   1    5.36    0.30
  -5  -1   1    6.01    0.37
   4   1  -1  112.34    2.56
  -4  -1   1  111.38    2.58
  -4  -1   1  112.04    2.58
   3   1  -1   65.06    1.51
   3   1  -1   64.13    1.47
   3   1  -1   66.41    1.51
  -3  -1   1   64.31    1.52
  -3  -1   1   64.35    1.51
   2   1  -1  222.00    4.76
   2   1  -1  222.73    4.83
   2   1  -1  217.61    4.91
  -2  -1   1  213.08    4.91
  -2  -1   1  215.73    4.83
   1   1  -1   12.22    0.32
   1   1  -1   12.14    0.32
  -1  -1   1   12.16    0.32
  -1  -1   1   11.78    0.32
   0   1  -1   81.91    1.85
   0  -1   1   80.51    1.85
  -1   1  -1  123.93    2.71
   1  -1   1  121.77    2.78
   1  -1   1  126.08    2.71
  -2   1  -1   23.86    0.57
  -2   1  -1   22.97    0.56
  -2   1  -1   23.44    0.59
   2  -1   1   22.29    0.56
   2  -1   1   24.18    0.58
   2  -1   1   23.17    0.54
  -3   1  -1  511.79   11.25
  -3   1  -1  513.86   11.11
  -3   1  -1  507.51   11.51
   3  -1   1  510.89   11.23
  -4   1  -1   16.22    0.50
  -4   1  -1   16.24    0.52
  -5   1  -1    2.12    0.28
  -5   1  -1    2.41    0.26
  -6   1  -1    0.05    0.28
  -6   1  -1   -0.09    0.26
  -7   1  -1    0.17    0.32
  -7   1  -1    0.00    0.35
  -8   1  -1    6.33    0.56
  -8   0   1    2.90    0.47
  -7   0   1    4.85    0.46
  -6   0   1   16.05    0.66
   5   0  -1   16.49    0.38
   5   0  -1   14.66    0.37
  -5   0   1   15.34    0.45
  -5   0   1   16.71    0.57
   4   0  -1   30.41    0.73
   4   0  -1   31.67    0.80
   4   0  -1   31.60    0.73
  -4   0   1   31.97    0.80
  -4   0   1   30.82    0.76
  -4   0   1   31.41    0.83
   3   0  -1   32.36    0.77
   3   0  -1   31.56    0.73
   3   0  -1   31.69    0.73
   3   0  -1   30.62    0.76
  -3   0   1   31.04    0.75
  -3   0   1   32.02    0.79
  -3   0   1   31.54    0.77
   2   0  -1   20.97    0.52
   2   0  -1   20.44    0.51
   2   0  -1   21.14    0.50
  -2   0   1   21.03    0.53
  -2   0   1   22.23    0.51
  -2   0   1   21.26    0.52
   1   0  -1   53.15    1.24
   1   0  -1   55.33    1.25
   1   0  -1   57.26    1.26
  -1   0   1   56.13    1.27
  -1   0   1   56.25    1.25
   0   0  -1    0.00    0.01
   0   0   1    0.00    0.01
  -1   0  -1   63.19    1.52
  -1   0  -1   63.22    1.50
   1   0   1   73.06    1.53
   1   0   1   71.19    1.50
   1   0   1   68.38    1.55
  -2   0  -1   93.23    2.12
  -2   0  -1   93.95    2.08
   2   0   1   95.89    2.13
   2   0   1   94.68    2.08
   2   0   1   93.64    2.11
   2   0   1   93.02    2.12
  -3   0  -1   17.24    0.45
  -3   0  -1   17.16    0.48
   3   0   1   17.18    0.45
   3   0   1   17.29    0.43
   3   0   1   17.35    0.48
   3   0   1   17.47    0.42
  -4   0  -1    6.51    0.32
  -4   0  -1    6.44    0.29
   4   0   1    6.55    0.21
   4   0   1    6.63    0.20
  -5   0  -1   23.20    0.71
  -5   0  -1   22.76    0.65
   5   0   1   22.30    0.56
   5   0   1   23.21    0.55
  -6   0  -1    1.07    0.26
  -6   0  -1    1.28    0.28
  -7   0  -1    3.13    0.34
  -7   0  -1    4.92    0.46
  -8   0  -1    3.44    0.47
  -8   1   1    3.16    0.50
  -7   1   1    0.70    0.32
  -6   1   1   24.19    0.77
  -6   1   1   26.95    0.83
  -5   1   1    2.42    0.27
  -5   1   1    1.99    0.24
   4  -1  -1    0.30    0.12
  -4   1   1    0.70    0.16
  -4   1   1    0.54    0.17
  -4   1   1    0.46    0.07
   3  -1  -1   10.74    0.33
  -3   1   1   11.04    0.35
  -3   1   1   10.96    0.26
  -3   1   1   10.22    0.34
   2  -1  -1   92.18    2.05
   2  -1  -1   91.37    2.06
  -2   1   1   91.51    2.07
  -2   1   1   92.98    2.05
   1  -1  -1  132.85    3.00
   1  -1  -1  137.27    2.98
  -1   1   1  138.98    2.98
  -1  -1  -1   16.61    0.41
  -1  -1  -1   17.22    0.42
  -1  -1  -1   17.25    0.38
   1   1   1   16.50    0.41
   1   1   1   16.93    0.38
   1   1   1   16.94    0.41
  -2  -1  -1    0.96    0.11
  -2  -1  -1    0.60    0.08
  -2  -1  -1    0.68    0.07
   2   1   1    0.88    0.07
   2   1   1    0.69    0.07
   2   1   1    0.90    0.10
  -3  -1  -1   12.12    0.33
  -3  -1  -1   12.06    0.35
  -3  -1  -1   11.75    0.37
   3   1   1   11.91    0.37
   3   1   1   11.45    0.33
   3   1   1   12.12    0.32
   3   1   1   11.97    0.34
  -4  -1  -1   32.90    0.87
  -4  -1  -1   33.82    0.83
  -4  -1  -1   33.12    0.81
   4   1   1   32.50    0.81
   4   1   1   33.21    0.82
  -5  -1  -1   35.28    0.99
  -5  -1  -1   37.74    0.93
   5   1   1   36.59    0.91
  -6  -1  -1   35.12    1.05
  -7  -1  -1   11.79    0.68
  -8  -1  -1    1.75    0.45
  -7   2   1    0.39    0.35
  -7   2   1    0.28    0.34
  -6   2   1   21.67    0.78
  -6   2   1   21.93    0.72
  -5   2   1    0.24    0.23
  -5   2   1   -0.05    0.21
   4  -2  -1   48.83    1.22
  -4   2   1   52.97    1.27
  -4   2   1   50.80    1.23
   3  -2  -1   31.81    0.78
  -3   2   1   31.71    0.79
   2  -2  -1   18.04    0.46
   2  -2  -1   17.30    0.45
  -2   2   1   17.64    0.46
  -2   2   1   17.08    0.41
   1  -2  -1  379.81    8.17
  -1   2   1  372.97    8.17
   0  -2  -1   12.64    0.34
   0  -2  -1   13.46    0.31
   0   2   1   12.30    0.34
   0   2   1   12.82    0.31
  -1  -2  -1  591.56   13.23
  -1  -2  -1  573.31   12.94
   1   2   1  592.60   13.15
   1   2   1  575.66   12.90
  -2  -2  -1   38.23    0.92
  -2  -2  -1   37.10    0.93
   2   2   1   39.63    0.93
   2   2   1   38.12    0.93
   2   2   1   38.57    0.85
  -3  -2  -1   84.73    1.98
  -3  -2  -1   88.41    2.01
   3   2   1   84.74    1.99
   3   2   1   85.51    1.98
   3   2   1   86.13    1.90
  -4  -2  -1   42.23    1.10
  -4  -2  -1   43.07    1.09
   4   2   1   45.00    1.08
   4   2   1   43.70    1.01
  -5  -2  -1   -0.18    0.17
  -5  -2  -1    0.39    0.22
   5   2   1   -0.16    0.13
  -6  -2  -1   32.58    1.00
  -7  -2  -1    1.27    0.38
  -8  -2  -1    8.13    0.64
  -7   3   1    0.53    0.34
  -6   3   1    0.03    0.27
  -5   3   1    0.71    0.27
  -4   3   1  122.72    2.73
  -4   3   1  116.88    2.69
   3  -3  -1   57.49    1.37
  -3   3   1   58.82    1.37
  -3   3   1   57.68    1.33
  -2   3   1   68.63    1.57
   1  -3  -1  206.97    4.60
   1  -3  -1  206.05    4.47
  -1   3   1  203.55    4.47
  -1   3   1  200.93    4.61
   0  -3  -1   98.56    2.26
   0   3   1   97.37    2.26
   0   3   1   99.09    2.16
  -1  -3  -1   74.52    1.80
  -1  -3  -1   76.99    1.76
   1   3   1   77.18    1.68
   1   3   1   79.54    1.80
  -2  -3  -1    0.91    0.14
  -2  -3  -1    0.81    0.14
   2   3   1    0.85    0.13
   2   3   1    0.94    0.05
   2   3   1    0.97    0.13
  -3  -3  -1  119.75    2.76
  -3  -3  -1  119.69    2.71
   3   3   1  119.36    2.59
   3   3   1  114.35    2.74
  -4  -3  -1   30.13    0.84
  -4  -3  -1   30.26    0.83
   4   3   1   30.52    0.72
  -5  -3  -1   10.65    0.46
  -5  -3  -1   10.11    0.49
   5   3   1    9.97    0.43
  -6  -3  -1   11.95    0.53
  -6  -3  -1   11.97    0.62
  -7  -3  -1    1.75    0.38
  -8  -3  -1    4.50    0.55
  -7   4   1    0.34    0.38
  -6   4   1    7.22    0.48
  -5   4   1   15.92    0.59
  -4   4   1    2.50    0.29
  -4   4   1    2.85    0.16
   3  -4  -1    6.96    0.31
  -3   4   1    7.32    0.25
  -3   4   1    6.98    0.33
  -2   4   1    1.37    0.17
  -2   4   1    0.91    0.10
   1  -4  -1   41.91    0.97
   1  -4  -1   41.47    1.00
  -1   4   1   40.26    1.00
  -1   4   1   41.39    0.97
   0  -4  -1    4.72    0.24
   0   4   1    5.14    0.19
   0   4   1    6.04    0.25
  -1  -4  -1    0.23    0.14
  -1  -4  -1    0.39    0.14
   1   4   1    0.40    0.06
   1   4   1    0.40    0.13
  -2  -4  -1    3.48    0.25
  -2  -4  -1    3.22    0.24
   2   4   1    3.67    0.24
   2   4   1    3.34    0.09
  -3  -4  -1    0.73    0.19
  -3  -4  -1    0.75    0.21
   3   4   1    0.67    0.06
  -4  -4  -1   13.15    0.52
  -4  -4  -1   13.16    0.54
   4   4   1   12.57    0.33
  -5  -4  -1   15.41    0.61
  -5  -4  -1   15.73    0.61
  -6  -4  -1    0.78    0.31
  -6  -4  -1    0.31    0.27
  -7  -4  -1    7.70    0.56
  -7   5   1    0.20    0.43
  -6   5   1    5.37    0.45
  -5   5   1    1.06    0.29
  -4   5   1    1.04    0.13
  -4   5   1    1.07    0.28
  -3   5   1    0.06    0.03
  -3   5   1   -0.14    0.21
  -2   5   1   40.46    0.99
  -2   5   1   38.49    0.99
   1  -5  -1   26.15    0.72
  -1   5   1   28.00    0.73
  -1   5   1   27.29    0.69
   0  -5  -1   30.16    0.82
   0  -5  -1   31.64    0.83
   0   5   1   30.29    0.82
   0   5   1   31.41    0.75
  -1  -5  -1   19.75    0.62
  -1  -5  -1   21.08    0.63
   1   5   1   20.52    0.49
   1   5   1   19.71    0.61
  -2  -5  -1   28.09    0.80
  -2  -5  -1   25.82    0.77
   2   5   1   27.96    0.61
  -3  -5  -1    0.04    0.22
  -3  -5  -1    0.07    0.21
  -4  -5  -1   17.16    0.66
  -4  -5  -1   17.07    0.66
  -5  -5  -1    9.10    0.53
  -5  -5  -1    9.02    0.55
  -6  -5  -1   19.45    0.76
  -6  -5  -1   17.27    0.75
  -7  -5  -1    3.13    0.49
  -6   6   1    8.83    0.58
  -5   6   1    3.00    0.39
  -4   6   1    7.62    0.46
  -3   6   1    1.30    0.26
  -2   6   1   13.18    0.46
  -2   6   1   12.38    0.47
   1  -6  -1   26.62    0.74
  -1   6   1   26.16    0.75
  -1   6   1   26.04    0.70
   0  -6  -1   14.04    0.51
   0  -6  -1   14.43    0.55
   0   6   1   14.43    0.51
   0   6   1   14.22    0.42
  -1  -6  -1  202.97    4.58
  -1  -6  -1  201.53    4.67
   1   6   1  201.79    4.42
  -2  -6  -1   10.15    0.49
  -2  -6  -1    9.68    0.47
   2   6   1    9.55    0.24
  -3  -6  -1   10.60    0.53
  -3  -6  -1   12.29    0.56
  -4  -6  -1    0.57    0.32
  -4  -6  -1    0.46    0.31
  -5  -6  -1    4.93    0.43
  -5  -6  -1    5.94    0.48
  -6  -6  -1    5.53    0.50
  -6  -6  -1    4.51    0.51
  -5   7   1    0.01    0.38
  -4   7   1    4.97    0.42
  -3   7   1   21.02    0.72
  -2   7   1   21.95    0.69
   1  -7  -1   28.70    0.83
  -1   7   1   29.03    0.79
   0  -7  -1    7.71    0.45
   0  -7  -1    7.73    0.49
   0   7   1    8.03    0.34
  -1  -7  -1    1.13    0.28
  -1  -7  -1    0.42    0.25
   1   7   1    0.98    0.14
  -2  -7  -1    0.91    0.30
  -2  -7  -1    0.06    0.28
  -3  -7  -1    8.55    0.57
  -3  -7  -1    9.55    0.57
  -4  -7  -1    6.10    0.48
  -4  -7  -1    6.08    0.47
  -5  -7  -1    0.43    0.41
  -5  -7  -1    0.82    0.39
  -4   8   1    0.16    0.37
  -3   8   1    0.98    0.32
  -2   8   1   -0.35    0.26
   1  -8  -1    0.09    0.31
  -1   8   1    0.40    0.23
   0  -8  -1    0.75    0.30
   0  -8  -1    0.61    0.27
   0   8   1    0.88    0.21
  -1  -8  -1   -0.12    0.30
  -1  -8  -1   -0.16    0.29
  -2  -8  -1    0.65    0.35
  -2  -8  -1    0.93    0.36
  -3  -8  -1    1.69    0.40
  -3  -8  -1    1.32    0.38
  -4  -8  -1    2.13    0.46
  -4  -8  -1    2.98    0.46
  -3   9   1   -0.10    0.35
   2  -9  -1    1.02    0.38
  -2   9   1    1.03    0.33
   1  -9  -1    4.39    0.44
   0  -9  -1    2.37    0.41
  -1  -9  -1    5.54    0.51
  -2  -9  -1    0.62    0.39
  -2  -9  -1    1.62    0.42
  -3  -9  -1    0.94    0.43
  -3  -9  -1    0.73    0.41
  -2  -9   2   -0.01    0.37
  -2  -9   2    0.10    0.43
  -1  -9   2    0.95    0.41
   0  -9   2    0.14    0.40
   1  -9   2   -0.36    0.42
  -2   9  -2    2.18    0.38
  -4  -8   2    3.17    0.49
  -4  -8   2    4.91    0.52
  -3  -8   2    0.24    0.40
  -3  -8   2    0.18    0.38
  -2  -8   2    0.22    0.34
  -2  -8   2    0.47    0.36
  -1  -8   2    3.54    0.46
  -1  -8   2    3.88    0.40
   0   8  -2    1.39    0.25
   0  -8   2    1.16    0.41
   0  -8   2    1.40    0.37
  -1   8  -2   16.77    0.61
  -2   8  -2    2.65    0.34
  -3   8  -2    3.16    0.39
  -4   8  -2    3.63    0.43
  -5  -7   2    3.62    0.49
  -5  -7   2    4.13    0.54
  -4  -7   2    0.87    0.37
  -4  -7   2    1.02    0.36
  -3  -7   2    0.46    0.34
  -3  -7   2    1.27    0.39
  -2  -7   2   13.55    0.69
  -2  -7   2   13.11    0.65
   1   7  -2   20.88    0.60
  -1  -7   2   20.52    0.75
  -1  -7   2   21.21    0.79
   0   7  -2   12.92    0.47
   0  -7   2   13.56    0.57
   0  -7   2   12.82    0.62
  -1   7  -2    0.98    0.23
   1  -7   2    0.33    0.22
  -2   7  -2    6.19    0.43
  -3   7  -2    0.08    0.29
  -4   7  -2    5.05    0.45
  -5   7  -2    1.91    0.43
  -6  -6   2    4.25    0.53
  -5  -6   2    1.30    0.41
  -5  -6   2    0.83    0.37
  -4  -6   2    4.27    0.42
  -4  -6   2    3.59    0.40
  -3  -6   2   23.23    0.81
  -3  -6   2   25.33    0.84
   2   6  -2   30.14    0.75
  -2  -6   2   29.66    0.94
  -2  -6   2   30.57    0.94
   1   6  -2   68.39    1.59
  -1  -6   2   68.49    1.74
  -1  -6   2   70.49    1.75
   0   6  -2    3.46    0.23
   0  -6   2    3.27    0.28
  -1   6  -2   12.49    0.49
  -1   6  -2   12.82    0.46
   1  -6   2   12.83    0.48
  -2   6  -2    1.05    0.23
   2  -6   2    1.24    0.19
  -3   6  -2    1.51    0.29
  -4   6  -2   11.08    0.54
  -5   6  -2    0.57    0.33
  -6   6  -2    0.32    0.38
  -7  -5   2    2.50    0.47
  -6  -5   2    2.33    0.41
  -6  -5   2    2.24    0.38
  -5  -5   2   13.77    0.64
  -5  -5   2   12.10    0.64
  -4  -5   2    3.46    0.38
  -4  -5   2    3.61    0.36
  -3  -5   2    0.22    0.25
  -3  -5   2    0.13    0.23
  -2  -5   2    0.98    0.25
  -2  -5   2    1.07    0.25
   1   5  -2   20.26    0.62
  -1  -5   2   19.63    0.64
  -1  -5   2   18.82    0.63
   0   5  -2    0.35    0.16
   0   5  -2    0.29    0.14
   0  -5   2    0.10    0.17
  -1   5  -2    8.04    0.34
  -1   5  -2    7.97    0.35
   1  -5   2    8.32    0.35
  -2   5  -2    0.19    0.14
  -2   5  -2    0.05    0.18
   2  -5   2    0.20    0.13
  -3   5  -2    8.52    0.35
  -3   5  -2    8.91    0.41
   3  -5   2    8.54    0.31
  -4   5  -2   10.26    0.52
  -5   5  -2   -0.21    0.28
  -6   5  -2   10.47    0.65
  -7   5  -2    0.65    0.44
  -7  -4   2   -0.17    0.32
  -7  -4   2   -0.26    0.37
  -6  -4   2    5.43    0.48
  -6  -4   2    4.71    0.40
  -5  -4   2    5.83    0.42
  -5  -4   2    6.14    0.44
  -4  -4   2   39.14    1.10
  -4  -4   2   40.89    1.10
  -3  -4   2   25.39    0.76
  -3  -4   2   24.74    0.75
  -2  -4   2   11.45    0.46
  -2  -4   2   10.72    0.44
   1   4  -2   24.33    0.66
  -1  -4   2   22.65    0.66
  -1  -4   2   22.96    0.67
   0   4  -2    0.69    0.12
   0   4  -2    0.60    0.14
   0  -4   2    0.48    0.14
  -1   4  -2  112.01    2.53
  -1   4  -2  113.04    2.62
   1  -4   2  114.41    2.62
  -2   4  -2   22.42    0.63
  -2   4  -2   24.23    0.64
   2  -4   2   23.82    0.61
  -3   4  -2   36.56    0.96
   3  -4   2   38.17    0.89
  -4   4  -2   84.21    2.02
  -4   4  -2   86.66    2.01
  -5   4  -2    6.33    0.42
  -6   4  -2    4.93    0.42
  -7   4  -2    4.55    0.46
  -8  -3   2    2.53    0.50
  -7  -3   2   11.62    0.59
  -7  -3   2   11.16    0.72
  -6  -3   2    3.00    0.37
  -6  -3   2    3.10    0.32
  -5  -3   2   19.05    0.68
  -5  -3   2   19.05    0.65
  -4  -3   2    2.01    0.23
  -4  -3   2    1.91    0.25
  -3  -3   2  176.33    4.05
  -3  -3   2  181.92    4.12
   2   3  -2   12.61    0.41
  -2  -3   2   13.92    0.44
  -2  -3   2   13.58    0.44
   1   3  -2  144.61    3.27
  -1  -3   2  140.99    3.22
  -1  -3   2  142.20    3.27
   0   3  -2  124.72    2.88
   0  -3   2  125.98    2.88
  -1   3  -2   48.35    1.14
  -1   3  -2   51.00    1.18
   1  -3   2   48.72    1.17
  -2   3  -2  149.87    3.40
  -2   3  -2  149.34    3.32
   2  -3   2  149.29    3.39
  -3   3  -2    0.87    0.17
   3  -3   2    0.56    0.07
  -4   3  -2   67.57    1.61
  -4   3  -2   69.53    1.64
  -5   3  -2    5.62    0.39
  -5   3  -2    6.63    0.25
  -6   3  -2    0.19    0.30
  -7   3  -2    1.37    0.36
  -8   3  -2    2.59    0.45
  -8  -2   2    6.80    0.58
  -7  -2   2    7.43    0.46
  -7  -2   2    6.79    0.53
  -6  -2   2    5.40    0.40
  -6  -2   2    6.70    0.48
  -5  -2   2   26.35    0.74
  -5  -2   2   25.04    0.78
  -4  -2   2   47.15    1.18
  -4  -2   2   47.29    1.20
   3   2  -2    2.08    0.18
   3   2  -2    2.33    0.18
   3   2  -2    2.07    0.15
  -3  -2   2    2.19    0.20
  -3  -2   2    1.82    0.16
   2   2  -2   91.83    2.09
   2   2  -2   89.36    2.06
  -2  -2   2   90.54    2.07
  -2  -2   2   88.98    2.09
   1   2  -2  224.69    4.98
  -1  -2   2  218.18    4.88
  -1  -2   2  217.75    4.98
   0   2  -2  224.38    5.07
   0  -2   2  225.19    5.07
  -1   2  -2  137.83    3.05
  -1   2  -2  140.28    3.15
   1  -2   2  138.26    3.14
  -2   2  -2    0.59    0.12
   2  -2   2    0.70    0.07
  -3   2  -2    2.04    0.18
  -3   2  -2    2.06    0.14
   3  -2   2    2.28    0.19
   3  -2   2    1.91    0.09
  -4   2  -2   48.85    1.20
  -4   2  -2   49.63    1.17
  -5   2  -2    5.67    0.36
  -5   2  -2    5.61    0.22
  -6   2  -2    6.89    0.48
  -7   2  -2   -0.56    0.29
  -8   2  -2    0.09    0.39
  -8  -1   2    0.26    0.42
  -7  -1   2    7.42    0.53
  -7  -1   2    7.66    0.42
  -6  -1   2    1.02    0.31
  -6  -1   2    0.94    0.19
  -5  -1   2   66.53    1.65
  -5  -1   2   67.24    1.60
   4   1  -2    1.72    0.13
  -4  -1   2    1.68    0.21
  -4  -1   2    1.47    0.15
   3   1  -2    2.39    0.16
   3   1  -2    2.75    0.18
   3   1  -2    2.54    0.15
  -3  -1   2    2.94    0.18
  -3  -1   2    3.13    0.21
   2   1  -2   60.60    1.39
   2   1  -2   61.25    1.40
  -2  -1   2   57.72    1.39
  -2  -1   2   61.01    1.41
   1   1  -2  431.95    9.66
  -1  -1   2  410.08    9.64
  -1  -1   2  447.90    9.52
   0   1  -2   41.43    0.97
   0  -1   2   41.61    0.97
  -2   1  -2    3.11    0.16
   2  -1   2    3.21    0.12
   2  -1   2    3.04    0.14
   2  -1   2    3.28    0.17
  -3   1  -2   43.05    1.06
  -3   1  -2   38.38    1.01
  -3   1  -2   44.26    1.02
   3  -1   2   43.59    1.05
   3  -1   2   44.53    0.99
   3  -1   2   44.12    0.99
  -4   1  -2   13.55    0.47
  -4   1  -2   12.71    0.36
  -4   1  -2   12.48    0.41
   4  -1   2   12.96    0.30
   4  -1   2   12.40    0.30
  -5   1  -2    8.78    0.42
  -5   1  -2    8.97    0.48
  -6   1  -2   47.97    1.29
  -6   1  -2   45.17    1.21
  -7   1  -2    5.10    0.42
  -7   1  -2    4.47    0.45
  -8   1  -2    4.72    0.55
  -8   1  -2    4.71    0.48
  -8   0   2    2.12    0.43
  -7   0   2    0.22    0.34
  -6   0   2    0.70    0.28
  -6   0   2    0.84    0.16
   5   0  -2   18.83    0.47
   5   0  -2   21.04    0.48
  -5   0   2   20.09    0.66
  -5   0   2   20.65    0.55
   4   0  -2   89.40    2.05
   4   0  -2   90.14    2.02
   4   0  -2   87.02    2.02
  -4   0   2   88.63    2.04
  -4   0   2   89.13    2.07
   3   0  -2  198.47    4.43
   3   0  -2  198.00    4.38
  -3   0   2  193.00    4.44
  -3   0   2  199.09    4.39
   2   0  -2  246.26    5.29
   2   0  -2  244.68    5.34
   2   0  -2  241.54    5.43
  -2   0   2  240.49    5.44
  -2   0   2  238.64    5.34
   1   0  -2   71.88    1.62
   1   0  -2   70.15    1.59
  -1   0   2   72.35    1.63
  -1   0   2   71.26    1.59
   0   0   2    2.48    0.09
  -1   0  -2   47.84    1.12
   1   0   2   48.61    1.14
   1   0   2   51.32    1.12
  -2   0  -2  363.28    7.80
  -2   0  -2  358.59    7.91
   2   0   2  360.40    7.80
   2   0   2  361.64    7.91
   2   0   2  353.21    8.13
  -3   0  -2   21.98    0.55
  -3   0  -2   21.96    0.59
   3   0   2   22.66    0.54
   3   0   2   22.11    0.55
   3   0   2   21.26    0.55
   3   0   2   21.42    0.58
  -4   0  -2   78.40    1.79
  -4   0  -2   79.54    1.86
   4   0   2   76.56    1.81
   4   0   2   79.53    1.80
  -5   0  -2   12.56    0.44
  -5   0  -2   12.91    0.50
   5   0   2   12.81    0.34
   5   0   2   12.85    0.36
  -6   0  -2    0.10    0.28
  -6   0  -2    0.24    0.22
  -7   0  -2    9.27    0.59
  -7   0  -2    9.16    0.53
  -8   0  -2    3.78    0.49
  -8   1   2    4.94    0.54
  -7   1   2    1.19    0.37
  -6   1   2    6.44    0.47
  -5   1   2   16.94    0.44
  -5   1   2   16.51    0.59
   4  -1  -2   28.04    0.72
  -4   1   2   27.56    0.75
  -4   1   2   26.79    0.73
  -4   1   2   27.75    0.65
   3  -1  -2  210.07    4.63
  -3   1   2  206.29    4.64
  -3   1   2  205.15    4.59
  -3   1   2  213.72    4.68
   2  -1  -2   81.29    1.83
   2  -1  -2   83.01    1.84
  -2   1   2   81.76    1.85
  -2   1   2   80.32    1.84
  -2   1   2   82.76    1.84
   1  -1  -2  373.19    8.24
   1  -1  -2  392.64    8.10
  -1   1   2  371.83    8.44
  -1   1   2  355.54    8.23
   0  -1  -2   20.85    0.48
   0  -1  -2   19.37    0.45
   0   1   2   19.74    0.48
  -1  -1  -2  410.73    9.16
   1   1   2  418.64    9.33
   1   1   2  409.82    9.14
  -2  -1  -2  308.55    6.92
  -2  -1  -2  313.91    6.83
   2   1   2  315.03    7.06
   2   1   2  321.47    7.06
   2   1   2  306.47    6.81
   2   1   2  320.53    6.92
  -3  -1  -2    6.96    0.28
  -3  -1  -2    6.08    0.21
   3   1   2    5.76    0.22
   3   1   2    5.59    0.24
   3   1   2    5.65    0.21
   3   1   2    5.37    0.19
  -4  -1  -2  173.70    3.81
  -4  -1  -2  170.49    3.90
   4   1   2  173.33    3.93
   4   1   2  172.65    3.92
  -5  -1  -2    0.58    0.22
  -5  -1  -2    0.39    0.16
   5   1   2    0.75    0.13
  -6  -1  -2   10.42    0.45
  -6  -1  -2   10.81    0.57
  -7  -1  -2    2.99    0.40
  -8  -1  -2    1.79    0.43
  -8   2   2    3.28    0.51
  -7   2   2    4.73    0.45
  -6   2   2    1.19    0.29
  -6   2   2    1.32    0.31
  -5   2   2   19.93    0.66
  -5   2   2   19.84    0.66
   4  -2  -2   11.33    0.38
  -4   2   2   12.02    0.44
  -4   2   2   11.76    0.44
   3  -2  -2   11.57    0.34
  -3   2   2   11.49    0.37
  -3   2   2   11.42    0.38
   2  -2  -2   65.25    1.45
   2  -2  -2   62.70    1.44
  -2   2   2   63.46    1.45
   1  -2  -2  289.73    6.24
  -1   2   2  284.52    6.24
   0  -2  -2  366.71    8.46
   0  -2  -2  382.40    8.38
   0   2   2  385.81    8.39
   0   2   2  400.53    8.60
  -1  -2  -2   77.80    1.76
  -1  -2  -2   78.80    1.80
   1   2   2   77.95    1.76
  -2  -2  -2    0.16    0.04
  -2  -2  -2   -0.05    0.09
  -2  -2  -2    0.01    0.09
   2   2   2    0.00    0.08
   2   2   2   -0.04    0.08
  -3  -2  -2   36.35    0.90
  -3  -2  -2   35.72    0.90
  -3  -2  -2   35.61    0.83
   3   2   2   35.56    0.82
   3   2   2   36.15    0.90
   3   2   2   35.61    0.89
   3   2   2   36.63    0.90
  -4  -2  -2   95.49    2.08
  -4  -2  -2   94.58    2.18
  -4  -2  -2   93.82    2.19
   4   2   2   92.20    2.07
   4   2   2   88.80    2.17
  -5  -2  -2    5.12    0.38
   5   2   2    5.53    0.30
  -6  -2  -2   32.28    1.00
  -7  -2  -2    1.52    0.36
  -8  -2  -2   -0.22    0.39
  -6   3   2    0.92    0.32
  -5   3   2   48.82    1.25
   4  -3  -2    0.32    0.14
  -4   3   2    0.11    0.21
   3  -3  -2    7.66    0.28
  -3   3   2    7.54    0.33
  -3   3   2    7.51    0.21
   2  -3  -2   36.52    0.82
  -2   3   2   29.15    0.80
  -2   3   2   36.26    0.83
   1  -3  -2    2.85    0.14
  -1   3   2    2.83    0.14
  -1   3   2    3.06    0.16
   0  -3  -2   11.96    0.34
   0  -3  -2   11.53    0.30
   0  -3  -2   13.01    0.33
   0   3   2   11.36    0.34
   0   3   2   11.39    0.30
  -1  -3  -2   50.06    1.17
  -1  -3  -2   49.15    1.21
   1   3   2   50.53    1.18
   1   3   2   51.65    1.21
  -2  -3  -2  108.53    2.54
  -2  -3  -2  110.46    2.49
   2   3   2  109.73    2.54
   2   3   2  110.48    2.50
  -3  -3  -2   34.44    0.91
  -3  -3  -2   35.62    0.90
   3   3   2   35.50    0.89
   3   3   2   34.71    0.79
  -4  -3  -2   12.68    0.46
  -4  -3  -2   11.77    0.48
   4   3   2   12.19    0.33
  -5  -3  -2   26.10    0.82
  -5  -3  -2   25.87    0.78
   5   3   2   26.53    0.77
  -6  -3  -2    0.17    0.28
   6   3   2    0.10    0.20
  -7  -3  -2    7.89    0.57
  -8  -3  -2    8.95    0.67
  -7   4   2    1.87    0.44
  -6   4   2    0.02    0.33
  -5   4   2   41.44    1.11
  -4   4   2    8.49    0.41
  -4   4   2    8.66    0.25
   3  -4  -2   51.34    1.23
  -3   4   2   51.43    1.24
  -3   4   2   50.98    1.20
  -2   4   2    8.84    0.34
   1  -4  -2    0.80    0.11
  -1   4   2    0.81    0.11
  -1   4   2    0.69    0.12
   0  -4  -2   58.44    1.32
   0  -4  -2   55.48    1.26
   0  -4  -2   55.32    1.34
   0   4   2   54.65    1.35
   0   4   2   56.73    1.26
  -1  -4  -2   24.66    0.65
  -1  -4  -2   24.94    0.67
   1   4   2   24.75    0.67
   1   4   2   24.77    0.56
  -2  -4  -2  183.01    4.12
  -2  -4  -2  177.36    4.02
   2   4   2  180.79    4.11
   2   4   2  175.70    4.03
  -3  -4  -2    6.30    0.33
  -3  -4  -2    6.61    0.35
  -4  -4  -2   67.52    1.68
  -4  -4  -2   67.51    1.66
   4   4   2   67.17    1.49
  -5  -4  -2    1.26    0.28
  -5  -4  -2    0.85    0.24
   5   4   2    1.16    0.24
  -6  -4  -2    1.22    0.34
   6   4   2    0.89    0.26
  -7  -4  -2   16.61    0.82
  -7   5   2    0.78    0.41
  -6   5   2    0.59    0.34
  -5   5   2    1.28    0.11
  -5   5   2    1.17    0.30
  -4   5   2    0.12    0.24
  -4   5   2    0.22    0.11
  -3   5   2   29.34    0.80
  -2   5   2   41.22    1.01
  -2   5   2   39.93    1.01
  -1   5   2   55.62    1.32
  -1   5   2   57.76    1.38
   0  -5  -2   20.64    0.61
   0  -5  -2   20.48    0.59
   0   5   2   21.71    0.53
   0   5   2   21.72    0.62
  -1  -5  -2   64.35    1.58
  -1  -5  -2   64.22    1.54
   1   5   2   64.21    1.58
   1   5   2   65.00    1.43
  -2  -5  -2   15.45    0.54
  -2  -5  -2   14.64    0.50
  -3  -5  -2   28.69    0.84
  -3  -5  -2   27.69    0.81
  -4  -5  -2   52.40    1.39
  -4  -5  -2   52.70    1.36
  -5  -5  -2    7.89    0.50
  -5  -5  -2    8.11    0.53
  -6  -5  -2    2.07    0.40
   6   5   2    1.66    0.34
  -7  -5  -2   -0.06    0.40
  -6   6   2    1.51    0.40
  -5   6   2   19.89    0.73
  -4   6   2    0.46    0.30
  -3   6   2    1.18    0.24
  -2   6   2    5.05    0.33
  -2   6   2    4.81    0.30
  -1   6   2    0.23    0.16
  -1   6   2    0.42    0.17
   0  -6  -2   69.41    1.72
   0  -6  -2   72.12    1.71
   0   6   2   69.23    1.73
   0   6   2   71.68    1.61
  -1  -6  -2   25.13    0.77
  -1  -6  -2   25.43    0.75
   1   6   2   24.31    0.60
  -2  -6  -2   27.64    0.82
  -2  -6  -2   29.12    0.86
  -3  -6  -2    0.83    0.25
  -3  -6  -2    0.55    0.27
  -4  -6  -2   10.80    0.56
  -4  -6  -2   11.55    0.59
  -5  -6  -2    0.27    0.31
  -5  -6  -2   -0.01    0.30
  -6  -6  -2   10.52    0.65
  -5   7   2    1.02    0.39
  -4   7   2   -0.39    0.32
  -3   7   2    0.73    0.29
  -2   7   2    2.31    0.27
   1  -7  -2    4.12    0.34
  -1   7   2    3.83    0.27
   0  -7  -2   14.66    0.59
   0  -7  -2   15.00    0.57
   0   7   2   14.81    0.46
  -1  -7  -2    1.80    0.28
  -1  -7  -2    1.67    0.27
   1   7   2    1.88    0.14
  -2  -7  -2    0.50    0.28
  -2  -7  -2    0.76    0.28
  -3  -7  -2    5.65    0.44
  -3  -7  -2    5.76    0.43
  -4  -7  -2    0.47    0.32
  -4  -7  -2    0.05    0.34
  -5  -7  -2    4.61    0.46
  -5  -7  -2    4.25    0.48
  -6  -7  -2    0.62    0.45
  -4   8   2    0.55    0.37
  -3   8   2   10.95    0.58
  -2   8   2    0.34    0.27
   1  -8  -2    2.15    0.33
  -1   8   2    2.25    0.27
   0  -8  -2    6.88    0.51
  -1  -8  -2    0.42    0.29
  -1  -8  -2    0.66    0.31
  -2  -8  -2   28.18    0.92
  -2  -8  -2   29.54    0.99
  -3  -8  -2    1.06    0.38
  -3  -8  -2    1.25    0.36
  -4  -8  -2   13.50    0.78
  -4  -8  -2   12.83    0.69
  -5  -8  -2    0.19    0.42
  -3   9   2    7.56    0.51
   2  -9  -2    8.07    0.52
  -2   9   2    7.64    0.50
   1  -9  -2    1.09    0.36
   0  -9  -2   11.72    0.64
  -1  -9  -2    1.45    0.37
  -2  -9  -2    0.83    0.35
  -3  -9  -2    0.56    0.36
  -2  -9   3    2.75    0.49
  -1  -9   3    4.77    0.58
   0  -9   3    1.02    0.50
   1  -9   3    0.40    0.42
  -4  -8   3    0.62    0.47
  -3  -8   3   -0.28    0.38
  -3  -8   3    0.25    0.41
  -2  -8   3    6.60    0.55
  -2  -8   3    5.68    0.50
  -1  -8   3    0.43    0.38
  -1  -8   3    0.35    0.33
   0   8  -3    5.34    0.35
   0  -8   3    5.06    0.49
  -1   8  -3    0.45    0.27
  -2   8  -3    4.19    0.38
  -3   8  -3    0.91    0.36
  -4   8  -3    0.53    0.37
  -5  -7   3    1.90    0.46
  -4  -7   3    3.73    0.46
  -4  -7   3    3.43    0.45
  -3  -7   3    0.34    0.33
  -3  -7   3    0.18    0.39
   2   7  -3    8.45    0.36
  -2  -7   3    9.07    0.56
  -2  -7   3    8.24    0.57
   1   7  -3    0.47    0.19
  -1  -7   3    0.04    0.28
  -1  -7   3    0.54    0.34
   0   7  -3    5.60    0.37
   0  -7   3    6.58    0.42
  -1   7  -3    5.95    0.39
   1  -7   3    5.13    0.35
  -2   7  -3    9.66    0.50
  -3   7  -3    0.13    0.29
  -4   7  -3    0.89    0.37
  -5   7  -3   -0.20    0.36
  -6  -6   3    0.57    0.45
  -5  -6   3    0.76    0.39
  -5  -6   3    0.86    0.37
  -4  -6   3    0.24    0.32
  -4  -6   3   -0.07    0.32
  -3  -6   3    5.66    0.46
  -3  -6   3    6.46    0.46
  -2  -6   3   10.05    0.55
  -2  -6   3   10.19    0.56
   1   6  -3    7.95    0.34
  -1  -6   3    7.51    0.49
  -1  -6   3    7.42    0.45
   0   6  -3    3.97    0.26
   0  -6   3    3.54    0.30
  -1   6  -3    0.77    0.20
  -1   6  -3    0.30    0.19
   1  -6   3    0.66    0.20
  -2   6  -3   35.22    0.94
   2  -6   3   33.52    0.92
  -3   6  -3    1.78    0.30
  -4   6  -3   11.16    0.60
  -5   6  -3    0.98    0.37
  -6   6  -3   -0.34    0.40
  -6  -5   3   -0.20    0.36
  -6  -5   3    0.69    0.39
  -5  -5   3   -0.02    0.32
  -5  -5   3    0.12    0.30
  -4  -5   3    5.10    0.41
  -4  -5   3    5.64    0.43
  -3  -5   3   11.49    0.56
  -3  -5   3   11.41    0.54
  -2  -5   3   44.80    1.22
  -2  -5   3   46.13    1.22
  -1  -5   3   32.16    0.93
  -1  -5   3   32.65    0.92
   0   5  -3   27.46    0.74
   0   5  -3   28.32    0.80
   0  -5   3   30.06    0.81
  -1   5  -3    4.53    0.30
   1  -5   3    4.74    0.31
  -2   5  -3    0.19    0.18
  -2   5  -3   -0.06    0.14
   2  -5   3    0.07    0.14
  -3   5  -3    0.70    0.23
  -3   5  -3    0.94    0.17
   3  -5   3    0.82    0.14
  -4   5  -3   13.63    0.59
  -5   5  -3   18.79    0.70
  -6   5  -3    0.71    0.38
  -7   5  -3    8.29    0.59
  -7  -4   3    5.28    0.47
  -7  -4   3    4.88    0.54
  -6  -4   3    0.42    0.30
  -6  -4   3    0.82    0.35
  -5  -4   3   25.10    0.82
  -5  -4   3   22.90    0.82
  -4  -4   3    5.28    0.36
  -4  -4   3    4.76    0.37
  -3  -4   3   28.31    0.83
  -3  -4   3   27.23    0.82
  -2  -4   3   26.74    0.77
  -2  -4   3   26.18    0.77
   1   4  -3   42.68    1.07
  -1  -4   3   42.31    1.08
  -1  -4   3   40.23    1.08
   0   4  -3  122.30    2.84
   0  -4   3  122.01    2.84
  -1   4  -3    0.04    0.13
  -1   4  -3    0.09    0.13
   1  -4   3    0.01    0.12
  -2   4  -3   16.36    0.50
  -2   4  -3   15.75    0.48
   2  -4   3   16.30    0.47
  -3   4  -3    9.88    0.41
  -3   4  -3   10.22    0.37
   3  -4   3   10.12    0.32
  -4   4  -3    9.61    0.45
  -5   4  -3    5.25    0.38
  -6   4  -3   -0.23    0.30
  -7   4  -3    4.07    0.47
  -7  -3   3    3.41    0.37
  -7  -3   3    3.85    0.46
  -6  -3   3    3.35    0.34
  -6  -3   3    4.01    0.42
  -5  -3   3   13.21    0.60
  -5  -3   3   12.67    0.54
  -4  -3   3   28.17    0.83
  -4  -3   3   28.69    0.82
  -3  -3   3    0.38    0.18
  -3  -3   3    0.63    0.20
   2   3  -3   80.87    1.90
  -2  -3   3   81.03    1.91
  -2  -3   3   78.41    1.88
   1   3  -3    2.64    0.19
  -1  -3   3    2.44    0.19
   0   3  -3   70.38    1.67
   0  -3   3   70.53    1.67
  -1   3  -3    3.18    0.21
  -1   3  -3    3.10    0.19
   1  -3   3    3.40    0.20
  -2   3  -3   61.37    1.43
  -2   3  -3   61.08    1.45
   2  -3   3   61.10    1.44
  -3   3  -3   31.29    0.81
   3  -3   3   31.30    0.76
  -4   3  -3    0.59    0.11
   4  -3   3    0.95    0.06
  -5   3  -3    6.90    0.29
  -5   3  -3    6.53    0.41
  -6   3  -3    4.04    0.38
  -7   3  -3   12.86    0.64
  -8   3  -3    0.76    0.45
  -8  -2   3    0.02    0.44
  -8  -2   3    0.15    0.28
  -7  -2   3    1.94    0.39
  -7  -2   3    1.94    0.28
  -6  -2   3    0.09    0.22
  -6  -2   3   -0.35    0.27
  -5  -2   3   -0.09    0.24
  -5  -2   3   -0.14    0.18
  -4  -2   3    7.42    0.36
  -4  -2   3    8.36    0.39
   3   2  -3   13.82    0.42
   3   2  -3   13.60    0.44
  -3  -2   3   14.40    0.47
  -3  -2   3   13.90    0.44
   2   2  -3   49.88    1.17
  -2  -2   3   47.20    1.17
  -2  -2   3   47.67    1.16
  -1  -2   3    1.74    0.14
  -1  -2   3    1.60    0.15
   0   2  -3   21.96    0.58
   0  -2   3   22.97    0.58
  -1   2  -3   31.60    0.77
   1  -2   3   30.73    0.76
  -2   2  -3   64.11    1.49
  -2   2  -3   66.03    1.52
   2  -2   3   64.88    1.51
  -3   2  -3   81.25    1.91
   3  -2   3   82.99    1.96
   3  -2   3   86.23    1.91
  -4   2  -3   49.20    1.30
  -4   2  -3   54.97    1.32
   4  -2   3   54.49    1.23
   4  -2   3   58.29    1.24
  -5   2  -3   19.20    0.52
  -5   2  -3   18.87    0.61
  -6   2  -3    8.60    0.47
  -7   2  -3    5.10    0.45
  -8   2  -3    2.78    0.43
  -8  -1   3    1.76    0.46
  -7  -1   3   15.87    0.75
  -7  -1   3   14.80    0.57
  -6  -1   3    0.45    0.18
  -6  -1   3    0.27    0.29
  -5  -1   3    4.42    0.32
  -5  -1   3    3.85    0.28
   4   1  -3   33.59    0.85
  -4  -1   3   34.63    0.91
  -4  -1   3   34.31    0.87
   3   1  -3   15.70    0.43
   3   1  -3   15.10    0.45
  -3  -1   3   15.17    0.47
  -3  -1   3   15.74    0.45
   2   1  -3   98.26    2.30
   2   1  -3  102.32    2.27
  -2  -1   3   98.03    2.30
  -2  -1   3  102.52    2.27
   1   1  -3  493.03   11.34
  -1  -1   3  505.61   11.46
  -1  -1   3  521.24   11.27
   0   1  -3  680.74   15.03
   0  -1   3  663.33   15.20
  -1   1  -3   24.86    0.60
   1  -1   3   23.61    0.60
  -2   1  -3    0.29    0.08
  -2   1  -3    0.12    0.09
   2  -1   3    0.47    0.11
   2  -1   3    0.12    0.07
  -3   1  -3   21.15    0.56
   3  -1   3   21.11    0.53
   3  -1   3   21.40    0.59
  -4   1  -3    0.14    0.16
  -4   1  -3    0.22    0.18
  -4   1  -3   -0.06    0.02
   4  -1   3    0.06    0.06
   4  -1   3    0.10    0.06
  -5   1  -3   64.95    1.57
  -5   1  -3   67.19    1.65
   5  -1   3   69.55    1.49
   5  -1   3   61.88    1.48
  -6   1  -3    7.47    0.42
  -6   1  -3    7.22    0.53
  -7   1  -3   14.70    0.64
  -7   1  -3   13.33    0.69
  -8   1  -3    0.40    0.41
  -8   1  -3    0.12    0.37
  -8   0   3    3.19    0.48
  -7   0   3    9.52    0.41
  -7   0   3   10.57    0.59
  -6   0   3    6.29    0.43
  -6   0   3    6.06    0.31
   5   0  -3   10.35    0.28
   5   0  -3   11.23    0.29
  -5   0   3   11.53    0.48
  -5   0   3   11.04    0.36
   4   0  -3   12.01    0.33
   4   0  -3   11.96    0.40
  -4   0   3   11.77    0.36
  -4   0   3   12.32    0.43
   3   0  -3  103.95    2.37
   3   0  -3  106.78    2.35
  -3   0   3  101.39    2.38
  -3   0   3  104.04    2.36
   2   0  -3  101.36    2.34
   2   0  -3  104.21    2.30
  -2   0   3  102.84    2.34
  -2   0   3  102.70    2.30
   1   0  -3  559.32   13.36
  -1   0   3  575.24   13.41
  -1   0   3  646.18   13.16
   0   0  -3   74.94    1.74
   0   0   3   76.14    1.74
  -1   0  -3   85.93    1.95
   1   0   3   84.16    1.95
   1   0   3   83.85    1.90
  -2   0  -3   52.53    1.22
  -2   0  -3   50.57    1.17
  -2   0  -3   51.58    1.21
   2   0   3   51.81    1.21
   2   0   3   51.99    1.22
  -3   0  -3   19.07    0.50
  -3   0  -3   18.76    0.50
  -3   0  -3   19.87    0.55
   3   0   3   19.21    0.51
   3   0   3   18.76    0.49
   3   0   3   19.54    0.54
   3   0   3   19.64    0.49
  -4   0  -3    6.25    0.25
  -4   0  -3    5.91    0.32
  -4   0  -3    6.31    0.29
   4   0   3    6.47    0.22
   4   0   3    5.98    0.24
  -5   0  -3   48.39    1.24
  -5   0  -3   46.42    1.17
   5   0   3   46.93    1.11
   5   0   3   47.22    1.14
  -6   0  -3    0.07    0.22
  -6   0  -3   -0.20    0.29
  -7   0  -3    2.22    0.33
  -7   0  -3    1.82    0.37
  -8   0  -3   -0.12    0.31
  -8   0  -3    0.75    0.44
  -8   1   3    0.45    0.42
  -7   1   3   -0.09    0.29
  -6   1   3    1.20    0.29
  -6   1   3    1.12    0.14
  -5   1   3    8.09    0.27
  -5   1   3    7.93    0.42
   4  -1  -3  117.54    2.64
  -4   1   3  115.37    2.66
  -4   1   3  115.45    2.63
   3  -1  -3    7.22    0.25
  -3   1   3    7.28    0.21
  -3   1   3    6.74    0.27
   2  -1  -3   26.97    0.62
   2  -1  -3   26.61    0.63
   2  -1  -3   26.39    0.65
  -2   1   3   25.87    0.63
  -2   1   3   27.03    0.64
   1  -1  -3    5.76    0.18
   1  -1  -3    5.88    0.16
  -1   1   3    5.97    0.16
  -1   1   3    6.03    0.19
   0  -1  -3   17.11    0.43
   0  -1  -3   17.22    0.39
   0   1   3   17.15    0.43
  -1  -1  -3    0.69    0.07
  -1  -1  -3    0.80    0.08
   1   1   3    0.70    0.08
   1   1   3    0.62    0.07
  -2  -1  -3  226.29    4.99
  -2  -1  -3  225.62    4.91
  -2  -1  -3  219.51    5.09
   2   1   3  227.96    5.09
   2   1   3  229.64    5.09
   2   1   3  224.39    4.99
  -3  -1  -3   26.49    0.63
  -3  -1  -3   25.70    0.68
   3   1   3   25.99    0.66
   3   1   3   25.97    0.62
   3   1   3   25.99    0.68
   3   1   3   25.74    0.65
  -4  -1  -3   33.69    0.82
  -4  -1  -3   33.66    0.89
   4   1   3   33.20    0.85
   4   1   3   34.18    0.84
  -5  -1  -3   18.97    0.56
  -5  -1  -3   19.10    0.64
   5   1   3   19.18    0.55
  -6  -1  -3    2.47    0.35
  -6  -1  -3    1.59    0.25
  -7  -1  -3   22.21    0.74
  -7  -1  -3   22.94    0.85
  -8  -1  -3    0.91    0.42
  -8   2   3    0.90    0.41
  -7   2   3    0.49    0.34
  -6   2   3    1.16    0.28
  -5   2   3   14.36    0.55
   4  -2  -3   25.46    0.68
  -4   2   3   25.63    0.73
  -4   2   3   26.84    0.60
  -4   2   3   26.54    0.74
   3  -2  -3   41.70    0.97
  -3   2   3   40.06    0.99
  -3   2   3   40.77    1.00
  -3   2   3   41.72    0.95
   2  -2  -3   56.02    1.28
   2  -2  -3   57.33    1.31
  -2   2   3   57.11    1.30
  -2   2   3   56.18    1.30
   1  -2  -3   11.23    0.28
   1  -2  -3   11.30    0.31
  -1   2   3   12.01    0.31
   0  -2  -3   71.43    1.53
   0  -2  -3   68.88    1.54
   0   2   3   67.46    1.60
  -1  -2  -3   33.33    0.79
   1   2   3   33.57    0.79
   1   2   3   33.67    0.82
   1   2   3   34.31    0.82
  -2  -2  -3   66.38    1.46
  -2  -2  -3   65.99    1.52
   2   2   3   67.47    1.56
   2   2   3   66.34    1.53
   2   2   3   65.41    1.55
  -3  -2  -3  142.10    3.19
  -3  -2  -3  142.13    3.09
   3   2   3  142.57    3.19
   3   2   3  140.27    3.24
   3   2   3  139.13    3.23
  -4  -2  -3   23.11    0.58
  -4  -2  -3   22.65    0.68
   4   2   3   23.11    0.63
   4   2   3   22.17    0.57
  -5  -2  -3   95.55    2.14
  -5  -2  -3   92.61    2.25
   5   2   3   94.76    2.23
  -6  -2  -3    7.79    0.39
  -6  -2  -3    8.03    0.49
  -7  -2  -3    0.32    0.36
  -8  -2  -3    5.96    0.55
  -5   3   3   34.41    0.95
   4  -3  -3    0.73    0.14
  -4   3   3    0.37    0.21
   3  -3  -3    4.12    0.20
  -3   3   3    4.22    0.15
  -3   3   3    4.05    0.29
  -3   3   3    3.88    0.15
   2  -3  -3  321.22    7.10
  -2   3   3  324.80    7.06
   1  -3  -3   14.17    0.38
  -1   3   3   14.50    0.39
  -1   3   3   14.65    0.39
   0  -3  -3  213.69    4.75
   0  -3  -3  216.36    4.69
   0   3   3  217.07    4.88
  -1  -3  -3    2.11    0.15
   1   3   3    2.06    0.15
   1   3   3    1.85    0.14
  -2  -3  -3  200.31    4.42
   2   3   3  194.48    4.52
   2   3   3  200.58    4.43
  -3  -3  -3   20.75    0.58
   3   3   3   19.57    0.57
  -4  -3  -3    1.74    0.24
   4   3   3    1.89    0.21
  -5  -3  -3   72.54    1.79
   5   3   3   72.06    1.77
  -6  -3  -3    0.12    0.30
   6   3   3   -0.14    0.20
  -7  -3  -3    4.66    0.46
  -8  -3  -3    0.62    0.45
  -6   4   3   14.26    0.63
  -5   4   3    0.86    0.28
   4  -4  -3   21.90    0.61
  -4   4   3   21.11    0.53
  -4   4   3   22.47    0.54
  -4   4   3   21.24    0.66
   3  -4  -3   26.75    0.69
  -3   4   3   26.61    0.66
  -3   4   3   27.09    0.74
  -2   4   3    0.04    0.14
  -2   4   3    0.00    0.05
   1  -4  -3   20.06    0.52
  -1   4   3   20.50    0.55
  -1   4   3   20.83    0.53
   0  -4  -3   58.87    1.38
   0  -4  -3   59.04    1.34
   0   4   3   60.87    1.34
   0   4   3   59.71    1.43
  -1  -4  -3  129.41    2.93
   1   4   3  131.13    3.01
  -2  -4  -3   29.80    0.83
  -2  -4  -3   31.50    0.80
   2   4   3   31.12    0.82
   2   4   3   31.72    0.83
  -3  -4  -3    3.98    0.28
  -3  -4  -3    4.42    0.32
  -4  -4  -3    0.75    0.22
  -5  -4  -3   10.71    0.51
   5   4   3   11.27    0.50
  -6  -4  -3    1.78    0.37
   6   4   3    1.28    0.26
  -7  -4  -3    5.88    0.51
  -6   5   3    0.37    0.34
  -5   5   3    0.30    0.08
  -5   5   3    0.13    0.28
  -4   5   3   23.28    0.60
  -4   5   3   23.34    0.72
   3  -5  -3    0.18    0.13
  -3   5   3    0.03    0.06
  -3   5   3    0.03    0.22
  -2   5   3   15.61    0.47
  -2   5   3   15.89    0.50
  -1   5   3    1.41    0.16
  -1   5   3    1.55    0.17
   0  -5  -3    8.70    0.35
   0  -5  -3    8.62    0.27
   0   5   3    9.05    0.35
   0   5   3    8.36    0.27
  -1  -5  -3   11.37    0.42
  -1  -5  -3   12.18    0.42
   1   5   3   11.65    0.42
  -2  -5  -3   39.10    1.05
  -2  -5  -3   40.12    1.02
  -3  -5  -3   19.67    0.66
  -3  -5  -3   22.42    0.70
  -4  -5  -3   18.87    0.68
  -4  -5  -3   18.54    0.65
  -5  -5  -3   -0.07    0.26
   5   5   3   -0.02    0.26
  -6  -5  -3    2.59    0.38
   6   5   3    2.91    0.36
  -7  -5  -3    6.03    0.53
  -6   6   3    0.24    0.37
  -5   6   3    0.89    0.33
  -5   6   3    1.00    0.14
  -4   6   3   11.57    0.56
  -3   6   3   14.04    0.52
  -2   6   3   33.70    0.89
  -2   6   3   32.86    0.88
  -1   6   3   13.86    0.49
  -1   6   3   13.90    0.45
   0  -6  -3    1.97    0.23
   0   6   3    2.52    0.25
   0   6   3    2.46    0.17
  -1  -6  -3    7.49    0.39
  -1  -6  -3    7.40    0.42
  -2  -6  -3    0.96    0.24
  -2  -6  -3    0.72    0.24
  -3  -6  -3   57.49    1.45
  -3  -6  -3   55.67    1.48
  -4  -6  -3    1.90    0.34
  -4  -6  -3    1.88    0.30
  -5  -6  -3    9.92    0.57
  -6  -6  -3    2.29    0.41
  -5   7   3    1.52    0.40
  -5   7   3    1.05    0.19
  -4   7   3    0.90    0.31
  -3   7   3    0.26    0.28
  -2   7   3   17.05    0.58
   1  -7  -3    2.91    0.29
  -1   7   3    3.80    0.26
   0  -7  -3   37.20    1.01
   0   7   3   37.24    0.91
  -1  -7  -3   17.46    0.62
  -2  -7  -3   16.64    0.68
  -2  -7  -3   16.99    0.64
  -3  -7  -3    3.72    0.35
  -3  -7  -3    4.62    0.41
  -4  -7  -3    1.15    0.35
  -5  -7  -3   13.42    0.73
  -6  -7  -3    2.07    0.46
  -4   8   3    6.53    0.51
  -3   8   3   -0.16    0.31
  -2   8   3    2.48    0.31
   1  -8  -3    7.55    0.51
  -1   8   3    7.39    0.41
   0  -8  -3    3.59    0.34
  -1  -8  -3   19.32    0.71
  -2  -8  -3    4.43    0.38
  -3  -8  -3    0.10    0.33
  -4  -8  -3    1.46    0.41
  -5  -8  -3    3.27    0.47
  -3   9   3   -0.20    0.36
  -2   9   3    0.91    0.33
   1  -9  -3    0.97    0.34
   0  -9  -3    0.07    0.31
  -1  -9  -3    0.05    0.32
  -2  -9  -3    5.82    0.47
  -3  -9  -3    2.83    0.45
  -3  -8   4    0.45    0.48
  -3  -8   4    0.33    0.42
  -2  -8   4    1.24    0.46
  -2  -8   4    1.85    0.42
  -1  -8   4    0.62    0.44
  -1  -8   4    0.29    0.33
   0   8  -4    0.12    0.25
   0  -8   4   -0.53    0.40
  -1   8  -4    0.32    0.28
  -2   8  -4    0.99    0.34
  -3   8  -4    3.76    0.44
  -4  -7   4    1.04    0.42
  -4  -7   4    1.11    0.42
  -3  -7   4    5.84    0.55
  -3  -7   4    6.35    0.53
   2   7  -4   17.21    0.56
  -2  -7   4   17.94    0.74
  -2  -7   4   18.66    0.83
   1   7  -4    0.41    0.21
  -1  -7   4    0.47    0.31
  -1  -7   4    0.96    0.36
   0   7  -4   10.57    0.47
   0  -7   4   11.08    0.58
  -1   7  -4    6.00    0.42
   1  -7   4    5.41    0.37
  -2   7  -4    2.47    0.32
  -3   7  -4    3.00    0.35
  -4   7  -4    2.30    0.42
  -5   7  -4    1.45    0.43
  -5  -6   4    3.87    0.48
  -5  -6   4    4.02    0.49
  -4  -6   4   15.78    0.74
  -4  -6   4   16.63    0.77
  -3  -6   4    9.24    0.59
  -3  -6   4    9.48    0.63
  -2  -6   4    0.20    0.30
  -2  -6   4    0.18    0.27
  -1  -6   4    7.53    0.49
  -1  -6   4    7.33    0.50
   0   6  -4    0.45    0.20
   0  -6   4    0.68    0.24
  -1   6  -4   25.04    0.74
   1  -6   4   25.86    0.78
  -2   6  -4    0.22    0.24
   2  -6   4   -0.09    0.18
  -3   6  -4    6.37    0.47
  -4   6  -4    6.17    0.46
  -5   6  -4    0.49    0.35
  -6   6  -4    0.88    0.41
  -6  -5   4    1.88    0.40
  -6  -5   4    1.63    0.42
  -5  -5   4    3.04    0.38
  -5  -5   4    3.78    0.43
  -4  -5   4    7.34    0.52
  -4  -5   4    7.69    0.50
  -3  -5   4   12.55    0.60
  -3  -5   4   11.69    0.56
  -2  -5   4   21.67    0.72
  -2  -5   4   20.60    0.75
  -1  -5   4   18.97    0.67
  -1  -5   4   18.16    0.62
   0   5  -4    1.60    0.21
   0  -5   4    1.88    0.24
  -1   5  -4   11.86    0.45
  -1   5  -4   12.05    0.45
   1  -5   4   11.74    0.45
  -2   5  -4    1.30    0.19
  -2   5  -4    1.40    0.25
   2  -5   4    1.40    0.19
  -3   5  -4   17.64    0.61
   3  -5   4   19.01    0.55
  -4   5  -4    1.20    0.29
  -5   5  -4   -0.08    0.31
  -6   5  -4    2.70    0.42
  -7  -4   4    0.90    0.45
  -6  -4   4    4.27    0.42
  -6  -4   4    4.86    0.49
  -5  -4   4   -0.06    0.27
  -5  -4   4    0.58    0.31
  -4  -4   4    7.17    0.46
  -4  -4   4    6.21    0.45
  -3  -4   4    9.63    0.47
  -3  -4   4   10.56    0.49
  -2  -4   4   16.98    0.59
  -2  -4   4   16.76    0.58
   1   4  -4    2.74    0.22
  -1  -4   4    2.83    0.25
   0   4  -4   52.72    1.29
   0  -4   4   50.42    1.28
  -1   4  -4    0.88    0.18
  -1   4  -4    0.78    0.15
   1  -4   4    0.91    0.17
  -2   4  -4    0.77    0.19
  -2   4  -4    1.09    0.15
   2  -4   4    1.01    0.15
  -3   4  -4  166.07    3.77
  -3   4  -4  171.75    3.87
   3  -4   4  164.69    3.82
  -4   4  -4    0.30    0.16
  -4   4  -4    0.31    0.24
  -5   4  -4   13.11    0.58
  -6   4  -4    2.94    0.41
  -7   4  -4    0.22    0.41
  -7  -3   4   -0.13    0.30
  -7  -3   4    0.23    0.37
  -6  -3   4   16.34    0.66
  -6  -3   4   15.15    0.69
  -5  -3   4    8.08    0.47
  -5  -3   4    8.70    0.54
  -4  -3   4    1.58    0.24
  -4  -3   4    2.26    0.30
  -3  -3   4   23.68    0.71
  -3  -3   4   23.98    0.71
   2   3  -4   37.97    1.01
  -2  -3   4   40.01    1.03
  -2  -3   4   41.30    1.04
   1   3  -4  128.59    2.99
  -1  -3   4  129.51    3.00
   0   3  -4   90.41    2.09
   0  -3   4   87.08    2.08
  -1   3  -4   34.91    0.88
   1  -3   4   34.70    0.88
  -2   3  -4   31.82    0.81
  -2   3  -4   32.14    0.82
   2  -3   4   30.74    0.80
  -3   3  -4    0.24    0.18
  -3   3  -4    0.19    0.12
   3  -3   4    0.26    0.10
  -4   3  -4    0.94    0.22
   4  -3   4    1.11    0.10
  -5   3  -4    1.02    0.27
  -6   3  -4   25.18    0.83
  -7   3  -4    2.14    0.41
  -8  -2   4    1.08    0.47
  -8  -2   4    0.33    0.29
  -7  -2   4    4.77    0.50
  -7  -2   4    4.83    0.37
  -6  -2   4   33.63    1.02
  -6  -2   4   32.83    0.96
  -5  -2   4    0.60    0.20
  -5  -2   4    0.56    0.25
  -4  -2   4  105.66    2.51
  -4  -2   4  107.57    2.50
   3   2  -4    2.65    0.18
  -3  -2   4    2.45    0.22
  -3  -2   4    2.04    0.19
   2   2  -4   50.18    1.22
  -2  -2   4   50.45    1.23
  -2  -2   4   50.98    1.24
   1   2  -4  151.25    3.42
  -1  -2   4  147.53    3.42
   0   2  -4    4.08    0.20
   0  -2   4    3.99    0.21
  -1   2  -4  130.99    3.00
   1  -2   4  130.40    2.99
  -2   2  -4   10.70    0.35
  -2   2  -4   10.97    0.36
   2  -2   4   11.36    0.34
  -3   2  -4   96.02    2.21
  -3   2  -4   92.78    2.16
   3  -2   4   94.87    2.17
  -4   2  -4    5.52    0.31
   4  -2   4    5.27    0.20
  -5   2  -4    0.17    0.24
  -5   2  -4   -0.04    0.07
  -6   2  -4    9.13    0.50
  -7   2  -4    2.41    0.37
  -8   2  -4    6.03    0.53
  -8  -1   4    1.08    0.27
  -8  -1   4    0.88    0.44
  -7  -1   4    2.73    0.42
  -7  -1   4    2.89    0.28
  -6  -1   4    0.18    0.19
  -6  -1   4    0.31    0.29
  -5  -1   4    3.95    0.30
  -5  -1   4    3.71    0.31
   4   1  -4   23.23    0.63
  -4  -1   4   24.04    0.69
  -4  -1   4   24.36    0.66
   3   1  -4   50.83    1.20
   3   1  -4   49.78    1.20
  -3  -1   4   49.05    1.21
  -3  -1   4   50.21    1.21
   2   1  -4    2.39    0.16
  -2  -1   4    2.44    0.18
  -2  -1   4    2.53    0.17
   1   1  -4   26.22    0.66
  -1  -1   4   26.50    0.67
   0   1  -4  133.86    3.10
   0  -1   4  138.03    3.10
  -1   1  -4  141.04    3.21
   1  -1   4  139.82    3.20
  -2   1  -4  111.87    2.57
  -2   1  -4  112.12    2.49
   2  -1   4  110.31    2.54
   2  -1   4  111.29    2.56
  -3   1  -4   52.69    1.27
  -3   1  -4   54.14    1.31
   3  -1   4   54.77    1.32
   3  -1   4   54.73    1.28
  -4   1  -4    2.37    0.22
  -4   1  -4    2.29    0.16
   4  -1   4    2.21    0.16
  -5   1  -4    4.09    0.34
  -5   1  -4    4.45    0.31
   5  -1   4    4.16    0.18
   5  -1   4    4.19    0.17
  -6   1  -4    6.80    0.50
  -6   1  -4    7.13    0.46
  -7   1  -4    0.94    0.36
  -7   1  -4    0.75    0.33
  -8   1  -4   11.98    0.64
  -8   0   4    5.01    0.53
  -7   0   4    0.77    0.35
  -7   0   4    0.49    0.19
  -6   0   4    6.51    0.32
  -6   0   4    6.39    0.44
   5   0  -4    0.77    0.09
  -5   0   4    0.43    0.14
  -5   0   4    0.40    0.23
   4   0  -4    0.61    0.09
   4   0  -4    0.29    0.13
  -4   0   4    0.56    0.18
  -4   0   4    0.28    0.12
   3   0  -4    1.55    0.14
   3   0  -4    1.38    0.11
  -3   0   4    1.23    0.15
  -3   0   4    1.30    0.13
   2   0  -4   60.49    1.38
   2   0  -4   60.09    1.42
  -2   0   4   60.09    1.39
  -2   0   4   62.04    1.42
   1   0  -4  834.64   20.23
  -1   0   4  869.85   20.42
  -1   0   4 1000.00   19.94
   0   0  -4  129.26    2.92
   0   0   4  126.15    2.92
  -1   0  -4    1.42    0.12
   1   0   4    1.52    0.11
   1   0   4    1.06    0.11
  -2   0  -4   47.94    1.08
  -2   0  -4   48.19    1.13
  -2   0  -4   44.94    1.11
   2   0   4   46.80    1.11
   2   0   4   46.28    1.13
  -3   0  -4  208.27    4.64
  -3   0  -4  205.40    4.58
  -3   0  -4  208.18    4.50
   3   0   4  196.90    4.64
   3   0   4  203.85    4.57
  -4   0  -4   25.75    0.69
  -4   0  -4   25.60    0.68
  -4   0  -4   26.23    0.75
   4   0   4   26.31    0.69
   4   0   4   26.97    0.66
  -5   0  -4  112.72    2.55
  -5   0  -4  112.59    2.64
   5   0   4  110.19    2.59
  -6   0  -4   11.46    0.50
  -6   0  -4   12.14    0.61
  -7   0  -4    3.45    0.34
  -7   0  -4    3.35    0.43
  -8   0  -4    2.33    0.50
  -8   0  -4    1.83    0.39
  -8   1   4    0.15    0.41
  -7   1   4    0.38    0.33
  -6   1   4   18.09    0.49
  -6   1   4   17.07    0.67
  -5   1   4    0.10    0.10
  -5   1   4    0.33    0.20
   4  -1  -4    9.96    0.34
  -4   1   4   10.29    0.31
  -4   1   4   10.13    0.38
   3  -1  -4   71.86    1.63
   3  -1  -4   72.24    1.62
  -3   1   4   69.85    1.65
  -3   1   4   72.51    1.65
   2  -1  -4    3.38    0.18
   2  -1  -4    3.61    0.14
   2  -1  -4    3.75    0.14
  -2   1   4    3.79    0.15
  -2   1   4    3.37    0.17
   1  -1  -4  360.34    8.07
  -1   1   4  372.77    7.93
  -1   1   4  346.90    8.11
   0  -1  -4  350.60    7.41
   0   1   4  298.95    7.26
   0   1   4  338.42    7.40
  -1  -1  -4  142.58    3.17
  -1  -1  -4  145.68    3.26
   1   1   4  140.33    3.26
   1   1   4  144.79    3.18
  -2  -1  -4   18.38    0.45
  -2  -1  -4   18.51    0.49
  -2  -1  -4   17.82    0.48
   2   1   4   18.50    0.48
   2   1   4   17.77    0.49
  -3  -1  -4    0.21    0.10
  -3  -1  -4    0.10    0.13
  -3  -1  -4    0.27    0.09
   3   1   4    0.22    0.11
   3   1   4    0.27    0.10
   3   1   4    0.23    0.09
  -4  -1  -4   52.27    1.23
  -4  -1  -4   53.11    1.31
   4   1   4   52.27    1.26
   4   1   4   52.81    1.28
  -5  -1  -4    2.70    0.29
  -5  -1  -4    2.71    0.22
   5   1   4    3.21    0.22
  -6  -1  -4   45.58    1.16
  -6  -1  -4   45.40    1.25
  -7  -1  -4    0.77    0.28
  -7  -1  -4    1.17    0.38
  -8  -1  -4    8.94    0.57
  -8  -1  -4    8.30    0.61
  -8   2   4    0.03    0.41
  -7   2   4    2.66    0.40
  -6   2   4   10.15    0.54
  -5   2   4    3.51    0.29
  -5   2   4    3.77    0.15
   4  -2  -4  128.67    2.93
  -4   2   4  127.68    2.96
  -4   2   4  133.32    2.94
   3  -2  -4    2.59    0.15
  -3   2   4    2.40    0.14
  -3   2   4    2.59    0.19
   2  -2  -4  200.15    4.36
  -2   2   4  197.01    4.47
   1  -2  -4    4.52    0.17
   1  -2  -4    4.71    0.12
  -1   2   4    4.68    0.18
   0  -2  -4   57.33    1.25
   0   2   4   55.15    1.31
   0   2   4   56.04    1.25
  -1  -2  -4  259.62    5.64
   1   2   4  253.95    5.79
   1   2   4  255.97    5.65
  -2  -2  -4    0.10    0.10
  -2  -2  -4    0.11    0.05
   2   2   4    0.08    0.10
   2   2   4   -0.09    0.09
   2   2   4    0.07    0.09
  -3  -2  -4  117.06    2.54
  -3  -2  -4  113.63    2.62
   3   2   4  112.49    2.66
   3   2   4  115.23    2.63
   3   2   4  117.63    2.67
  -4  -2  -4    8.17    0.37
  -4  -2  -4    8.00    0.28
   4   2   4    8.08    0.34
  -5  -2  -4   41.46    1.12
  -5  -2  -4   41.68    1.02
   5   2   4   42.44    1.08
  -6  -2  -4    1.30    0.22
  -6  -2  -4    1.91    0.32
  -7  -2  -4    0.36    0.34
  -7  -2  -4    0.49    0.25
  -8  -2  -4   11.74    0.79
   4  -3  -4    1.32    0.15
  -4   3   4    1.21    0.08
  -4   3   4    1.54    0.10
   3  -3  -4   87.88    2.01
  -3   3   4   90.52    2.04
   2  -3  -4    9.90    0.28
  -2   3   4   10.34    0.30
   1  -3  -4   81.56    1.82
  -1   3   4   80.53    1.87
   0  -3  -4   41.49    0.95
   0  -3  -4   41.74    0.95
   0   3   4   41.99    1.01
  -1  -3  -4   72.86    1.63
  -1  -3  -4   71.28    1.57
   1   3   4   71.67    1.69
   1   3   4   72.87    1.64
   1   3   4   70.31    1.69
  -2  -3  -4   76.68    1.79
  -2  -3  -4   79.67    1.70
   2   3   4   76.52    1.85
   2   3   4   77.36    1.80
   2   3   4   80.61    1.85
  -3  -3  -4   48.03    1.06
  -3  -3  -4   47.87    1.16
   3   3   4   47.51    1.17
   3   3   4   46.15    1.18
  -4  -3  -4   31.28    0.85
  -4  -3  -4   29.86    0.72
   4   3   4   30.30    0.83
  -5  -3  -4   14.07    0.56
   5   3   4   14.50    0.53
  -6  -3  -4   32.39    0.99
   6   3   4   29.60    0.89
  -7  -3  -4    0.15    0.33
  -8  -3  -4   10.97    0.81
   4  -4  -4    0.18    0.13
  -4   4   4   -0.27    0.22
  -4   4   4    0.17    0.09
  -4   4   4    0.11    0.07
   3  -4  -4    0.55    0.12
  -3   4   4    0.21    0.19
  -3   4   4    0.25    0.09
  -3   4   4    0.36    0.10
   2  -4  -4   11.52    0.34
  -2   4   4   12.66    0.41
  -1   4   4   81.82    1.92
   0  -4  -4   15.82    0.41
   0  -4  -4   15.90    0.43
   0   4   4   16.36    0.47
  -1  -4  -4   22.21    0.58
  -1  -4  -4   22.06    0.50
   1   4   4   21.98    0.61
  -2  -4  -4   31.33    0.81
   2   4   4   31.94    0.84
   2   4   4   31.25    0.82
  -3  -4  -4   21.75    0.63
  -4  -4  -4   61.95    1.56
   4   4   4   64.86    1.59
  -5  -4  -4   57.41    1.48
   5   4   4   56.39    1.46
  -6  -4  -4   16.71    0.72
   6   4   4   16.13    0.64
  -7  -4  -4    6.07    0.53
  -5   5   4    1.78    0.12
  -4   5   4    9.82    0.32
  -4   5   4   10.61    0.34
  -4   5   4   10.81    0.48
   3  -5  -4   16.11    0.48
  -3   5   4   16.99    0.55
  -2   5   4    0.18    0.16
  -2   5   4    0.24    0.12
  -1   5   4  149.51    3.45
  -1   5   4  150.20    3.33
   0  -5  -4    9.83    0.29
   0  -5  -4    9.55    0.34
   0   5   4   10.14    0.38
  -1  -5  -4  196.71    4.38
   1   5   4  195.62    4.51
  -2  -5  -4    0.24    0.18
  -3  -5  -4   13.43    0.51
  -4  -5  -4   15.92    0.60
   4   5   4   17.70    0.64
  -5  -5  -4    3.06    0.36
   5   5   4    2.76    0.32
  -6  -5  -4   25.64    0.89
   6   5   4   25.07    0.86
  -7  -5  -4    0.32    0.41
  -5   6   4    1.67    0.16
  -4   6   4   11.44    0.40
  -4   6   4   12.38    0.58
  -3   6   4   12.40    0.49
  -2   6   4   33.87    0.90
  -2   6   4   33.99    0.91
   1  -6  -4   -0.37    0.16
  -1   6   4    0.15    0.16
  -1   6   4    0.07    0.16
   0  -6  -4   15.30    0.50
   0   6   4   14.90    0.53
  -1  -6  -4    1.12    0.20
  -2  -6  -4    6.81    0.39
  -3  -6  -4   11.01    0.50
  -4  -6  -4   11.18    0.57
  -5  -6  -4    1.46    0.33
   5   6   4    1.77    0.36
  -6  -6  -4    3.10    0.42
  -5   7   4    0.14    0.17
  -4   7   4   -0.19    0.17
  -4   7   4   -0.22    0.32
  -3   7   4   24.31    0.78
  -2   7   4    4.10    0.32
   1  -7  -4    4.63    0.31
   0  -7  -4    4.32    0.30
  -1  -7  -4    0.04    0.21
  -2  -7  -4    9.51    0.48
  -3  -7  -4   15.14    0.63
  -4  -7  -4    8.11    0.52
  -5  -7  -4    9.13    0.64
   5   7   4    8.81    0.58
  -6  -7  -4    0.98    0.39
  -4   8   4    2.40    0.28
  -3   8   4    0.13    0.31
   2  -8  -4    6.14    0.45
   1  -8  -4    5.56    0.38
   0  -8  -4    0.75    0.26
  -1  -8  -4    2.00    0.30
  -2  -8  -4    4.82    0.39
  -3  -8  -4    1.36    0.32
  -4  -8  -4   15.56    0.75
  -5  -8  -4    2.88    0.47
   5   8   4    1.70    0.44
   1  -9  -4   18.46    0.70
   0  -9  -4    0.97    0.31
  -1  -9  -4    6.69    0.46
  -2  -9  -4    2.17    0.37
  -3  -9  -4    8.69    0.65
  -3  -8   5    0.92    0.45
  -2  -8   5    2.20    0.46
  -2  -8   5    2.29    0.48
  -1  -8   5   -0.34    0.44
  -1  -8   5   -0.01    0.38
   0   8  -5    6.08    0.40
   0  -8   5    5.34    0.55
  -1   8  -5    2.76    0.35
  -2   8  -5    8.56    0.57
  -3   8  -5    0.54    0.37
  -4  -7   5    0.10    0.42
  -4  -7   5    0.21    0.44
  -3  -7   5   31.01    1.06
  -3  -7   5   30.25    1.08
  -2  -7   5   -0.26    0.36
  -2  -7   5    0.01    0.35
   1   7  -5   12.79    0.52
  -1  -7   5   13.02    0.69
  -1  -7   5   13.09    0.66
   0   7  -5    0.17    0.23
   0  -7   5    0.26    0.29
  -1   7  -5    0.04    0.25
  -2   7  -5    0.62    0.30
  -3   7  -5    2.52    0.35
  -4   7  -5    7.95    0.58
  -5  -6   5    3.02    0.45
  -5  -6   5    3.97    0.51
  -4  -6   5    1.51    0.38
  -4  -6   5    1.99    0.40
  -3  -6   5    0.17    0.33
  -3  -6   5    0.42    0.36
  -2  -6   5   -0.01    0.28
  -2  -6   5   -0.08    0.34
  -1  -6   5    1.43    0.34
  -1  -6   5    1.42    0.29
   0   6  -5    4.30    0.30
   0  -6   5    4.24    0.34
  -1   6  -5    0.61    0.24
   1  -6   5    0.78    0.23
  -2   6  -5    0.95    0.26
   2  -6   5    0.72    0.22
  -3   6  -5    2.25    0.34
  -4   6  -5    9.91    0.61
  -5   6  -5    0.83    0.39
  -6  -5   5    0.94    0.38
  -6  -5   5    1.01    0.41
  -5  -5   5    0.56    0.33
  -5  -5   5    0.52    0.36
  -4  -5   5    3.84    0.41
  -4  -5   5    3.70    0.38
  -3  -5   5    0.39    0.28
  -3  -5   5    0.24    0.28
  -2  -5   5   -0.09    0.25
  -2  -5   5    0.15    0.29
  -1  -5   5    8.22    0.46
  -1  -5   5    8.32    0.49
   0  -5   5    8.36    0.44
  -1   5  -5   34.79    0.96
  -1   5  -5   34.97    0.93
   1  -5   5   35.51    0.96
  -2   5  -5    4.86    0.33
  -2   5  -5    4.44    0.33
   2  -5   5    4.01    0.27
  -3   5  -5   45.90    1.22
  -4   5  -5    0.33    0.27
  -5   5  -5    2.19    0.39
  -6   5  -5   20.72    0.87
  -7  -4   5    2.31    0.50
  -6  -4   5    0.86    0.34
  -6  -4   5    0.98    0.40
  -5  -4   5   10.72    0.58
  -5  -4   5    9.90    0.59
  -4  -4   5    2.44    0.34
  -4  -4   5    1.47    0.28
  -3  -4   5   41.46    1.13
  -3  -4   5   39.93    1.12
  -2  -4   5    7.97    0.44
  -2  -4   5    9.14    0.44
  -1  -4   5    1.40    0.23
   0   4  -5   41.71    1.09
   0  -4   5   42.32    1.10
  -1   4  -5    0.45    0.15
   1  -4   5    0.58    0.17
  -2   4  -5   99.27    2.29
  -2   4  -5   98.86    2.35
   2  -4   5   99.42    2.33
  -3   4  -5    0.46    0.23
  -3   4  -5    0.35    0.16
   3  -4   5    0.38    0.14
  -4   4  -5   19.73    0.69
  -5   4  -5    0.45    0.29
  -6   4  -5   -0.25    0.32
  -7   4  -5    0.14    0.39
  -7  -3   5    2.91    0.45
  -7  -3   5    3.14    0.38
  -6  -3   5    4.70    0.39
  -6  -3   5    5.57    0.48
  -5  -3   5    0.47    0.28
  -5  -3   5    0.54    0.26
  -4  -3   5   27.76    0.86
  -4  -3   5   27.56    0.84
  -3  -3   5   51.73    1.32
  -3  -3   5   50.53    1.31
  -2  -3   5    1.91    0.22
  -2  -3   5    1.81    0.25
   1   3  -5  106.23    2.50
  -1  -3   5  106.87    2.51
   0   3  -5   61.95    1.47
   0  -3   5   58.82    1.47
  -1   3  -5   22.09    0.62
   1  -3   5   21.89    0.62
  -2   3  -5   19.23    0.56
  -2   3  -5   19.12    0.56
   2  -3   5   18.25    0.54
  -3   3  -5    2.36    0.25
  -3   3  -5    1.75    0.18
   3  -3   5    1.90    0.16
  -4   3  -5   16.07    0.52
  -4   3  -5   15.58    0.55
   4  -3   5   14.80    0.44
  -5   3  -5    0.04    0.24
  -6   3  -5    1.40    0.34
  -7   3  -5    0.05    0.35
  -8  -2   5    0.62    0.45
  -7  -2   5    4.24    0.36
  -7  -2   5    4.12    0.49
  -6  -2   5    2.19    0.29
  -6  -2   5    2.21    0.37
  -5  -2   5   11.03    0.51
  -5  -2   5   10.87    0.48
  -4  -2   5    0.35    0.20
  -4  -2   5    0.59    0.23
  -3  -2   5    3.61    0.26
  -3  -2   5    3.18    0.24
   2   2  -5    0.41    0.12
  -2  -2   5    0.67    0.17
  -2  -2   5    0.16    0.14
   1   2  -5   24.40    0.66
  -1  -2   5   24.84    0.67
   0   2  -5   32.32    0.80
   0  -2   5   30.00    0.80
  -1   2  -5   34.30    0.86
   1  -2   5   32.88    0.85
  -2   2  -5   13.51    0.44
  -2   2  -5   13.29    0.42
   2  -2   5   13.28    0.41
  -3   2  -5    3.31    0.22
  -3   2  -5    2.96    0.24
   3  -2   5    2.94    0.20
  -4   2  -5   85.86    2.00
  -4   2  -5   85.49    2.04
   4  -2   5   85.58    1.98
  -5   2  -5   -0.08    0.10
  -5   2  -5    0.32    0.26
  -6   2  -5   31.68    0.97
  -7   2  -5    0.71    0.33
  -8   2  -5    0.55    0.42
  -8  -1   5    0.01    0.26
  -8  -1   5   -0.05    0.42
  -7  -1   5    0.12    0.23
  -7  -1   5    0.85    0.34
  -6  -1   5    0.71    0.31
  -6  -1   5    0.83    0.21
  -5  -1   5    3.10    0.31
  -5  -1   5    3.36    0.25
  -4  -1   5   10.19    0.40
  -4  -1   5   10.13    0.43
   3   1  -5    1.11    0.15
   3   1  -5    0.91    0.13
  -3  -1   5    0.81    0.15
  -3  -1   5    0.95    0.18
   2   1  -5   33.29    0.83
  -2  -1   5   31.73    0.82
  -2  -1   5   32.72    0.84
   1   1  -5   18.13    0.49
  -1  -1   5   17.50    0.50
   0   1  -5   53.25    1.29
   0  -1   5   54.36    1.30
  -1   1  -5   95.87    2.25
   1  -1   5   97.34    2.25
  -2   1  -5  401.26    8.87
   2  -1   5  391.42    8.86
   2  -1   5  387.58    8.70
  -3   1  -5   55.69    1.33
  -3   1  -5   55.43    1.37
   3  -1   5   57.75    1.36
  -4   1  -5    1.33    0.20
  -4   1  -5    1.10    0.15
   4  -1   5    1.32    0.14
  -5   1  -5   23.33    0.70
  -5   1  -5   22.56    0.65
   5  -1   5   22.60    0.60
  -6   1  -5    6.94    0.47
  -7   1  -5   18.20    0.69
  -8   1  -5    5.85    0.48
  -8   0   5    0.74    0.23
  -8   0   5    0.44    0.40
  -7   0   5    0.12    0.34
  -7   0   5    0.26    0.19
  -6   0   5    0.01    0.26
  -6   0   5   -0.03    0.16
   5   0  -5   81.82    1.87
  -5   0   5   79.54    1.90
  -5   0   5   80.19    1.94
   4   0  -5    1.14    0.12
   4   0  -5    1.41    0.18
  -4   0   5    1.01    0.15
  -4   0   5    0.95    0.19
   3   0  -5  159.66    3.66
   3   0  -5  162.48    3.59
  -3   0   5  158.02    3.60
  -3   0   5  162.50    3.67
   2   0  -5    6.69    0.24
  -2   0   5    6.41    0.26
   1   0  -5   33.84    0.82
  -1   0   5   33.17    0.78
  -1   0   5   32.16    0.83
   0   0  -5   52.55    1.27
   0   0   5   53.67    1.28
  -1   0  -5   33.52    0.82
   1   0   5   31.42    0.78
   1   0   5   31.47    0.81
  -2   0  -5  167.61    3.86
   2   0   5  168.70    3.86
   2   0   5  170.13    3.78
  -3   0  -5    6.17    0.26
  -3   0  -5    6.45    0.30
   3   0   5    6.62    0.28
   3   0   5    6.48    0.27
  -4   0  -5   45.11    1.11
  -4   0  -5   48.08    1.15
  -4   0  -5   45.80    1.18
   4   0   5   44.88    1.14
   4   0   5   46.91    1.12
  -5   0  -5    5.06    0.28
  -5   0  -5    4.91    0.31
  -5   0  -5    5.21    0.39
   5   0   5    4.59    0.27
  -6   0  -5    2.08    0.35
  -6   0  -5    2.38    0.27
  -7   0  -5    8.08    0.48
  -7   0  -5    9.17    0.66
  -8   0  -5    2.00    0.49
  -8   0  -5    1.53    0.37
  -8   1   5    1.26    0.41
  -7   1   5    6.70    0.49
  -7   1   5    6.53    0.32
  -6   1   5    7.69    0.49
  -6   1   5    7.75    0.31
  -5   1   5   -0.04    0.11
  -5   1   5    0.02    0.20
   4  -1  -5    5.75    0.26
  -4   1   5    5.11    0.24
  -4   1   5    5.51    0.30
   3  -1  -5   11.74    0.32
   3  -1  -5   11.45    0.34
  -3   1   5   11.63    0.36
  -3   1   5   11.56    0.36
   2  -1  -5   48.86    1.14
   2  -1  -5   48.94    1.10
  -2   1   5   45.15    1.15
  -2   1   5   49.52    1.10
   1  -1  -5  110.88    2.47
  -1   1   5  107.44    2.37
  -1   1   5  103.95    2.47
   0  -1  -5   91.79    2.09
   0   1   5   89.15    2.08
   0   1   5   88.63    1.99
  -1  -1  -5    4.61    0.20
  -1  -1  -5    4.02    0.17
   1   1   5    4.22    0.20
   1   1   5    4.03    0.16
  -2  -1  -5   19.06    0.53
  -2  -1  -5   18.45    0.51
   2   1   5   18.61    0.51
   2   1   5   19.72    0.53
  -3  -1  -5    0.40    0.14
  -3  -1  -5    0.19    0.11
  -3  -1  -5    0.45    0.12
   3   1   5    0.31    0.12
   3   1   5    0.13    0.12
  -4  -1  -5   42.69    1.05
  -4  -1  -5   43.35    1.12
  -4  -1  -5   44.65    1.10
   4   1   5   44.36    1.11
  -5  -1  -5    0.17    0.18
  -5  -1  -5    0.06    0.22
   5   1   5    0.20    0.14
  -6  -1  -5   16.15    0.57
  -6  -1  -5   16.45    0.66
  -7  -1  -5    0.15    0.33
  -7  -1  -5    0.16    0.26
  -8  -1  -5    0.28    0.32
  -8  -1  -5    0.91    0.42
  -8   2   5    0.28    0.39
  -7   2   5    5.17    0.46
  -6   2   5    1.11    0.11
  -6   2   5    0.88    0.28
  -5   2   5   13.78    0.53
  -5   2   5   13.61    0.38
   4  -2  -5    0.78    0.13
  -4   2   5    0.65    0.16
  -4   2   5    0.57    0.11
   3  -2  -5    6.06    0.21
  -3   2   5    5.79    0.23
  -3   2   5    5.81    0.24
   2  -2  -5   53.08    1.16
  -2   2   5   50.93    1.17
  -2   2   5   51.15    1.22
   1  -2  -5   19.95    0.51
  -1   2   5   19.32    0.51
   0  -2  -5  102.51    2.17
   0  -2  -5  101.21    2.27
   0   2   5   98.00    2.27
   0   2   5   91.87    2.17
  -1  -2  -5  127.41    2.85
  -1  -2  -5  122.62    2.75
   1   2   5  124.47    2.76
   1   2   5  121.24    2.84
  -2  -2  -5    2.25    0.16
   2   2   5    2.15    0.15
   2   2   5    1.87    0.15
  -3  -2  -5   62.75    1.41
  -3  -2  -5   61.31    1.48
   3   2   5   63.08    1.50
   3   2   5   61.98    1.51
   3   2   5   63.17    1.49
  -4  -2  -5  154.85    3.56
  -4  -2  -5  156.50    3.45
   4   2   5  157.13    3.61
  -5  -2  -5   37.18    1.04
  -5  -2  -5   37.28    0.93
   5   2   5   38.21    1.00
  -6  -2  -5   17.62    0.72
  -6  -2  -5   17.26    0.56
  -7  -2  -5    3.48    0.42
  -7  -2  -5    3.32    0.32
  -8  -2  -5    3.55    0.53
  -5   3   5   28.09    0.65
   4  -3  -5    8.32    0.30
  -4   3   5    8.38    0.28
   3  -3  -5    7.71    0.25
  -3   3   5    7.70    0.27
   2  -3  -5    0.51    0.06
  -2   3   5    0.55    0.10
   1  -3  -5    8.92    0.28
   1  -3  -5    8.52    0.21
  -1   3   5    8.53    0.29
   0  -3  -5  135.03    2.89
   0  -3  -5  127.68    2.88
   0   3   5  130.37    3.01
  -1  -3  -5  112.37    2.54
   1   3   5  114.13    2.63
   1   3   5  111.77    2.63
   1   3   5  116.40    2.55
  -2  -3  -5  150.18    3.31
   2   3   5  148.99    3.32
   2   3   5  147.75    3.40
   2   3   5  143.95    3.40
  -3  -3  -5   21.44    0.61
  -3  -3  -5   21.66    0.51
   3   3   5   21.25    0.63
  -4  -3  -5   30.18    0.72
  -4  -3  -5   30.05    0.84
   4   3   5   30.28    0.84
  -5  -3  -5    1.39    0.16
  -5  -3  -5    1.33    0.29
   5   3   5    1.37    0.22
  -6  -3  -5    3.64    0.25
  -6  -3  -5    3.17    0.37
   6   3   5    3.05    0.31
  -7  -3  -5   24.58    0.95
   4  -4  -5    0.67    0.14
  -4   4   5    0.73    0.11
  -4   4   5    0.64    0.09
   3  -4  -5   70.67    1.60
  -3   4   5   69.99    1.63
  -3   4   5   69.49    1.64
   2  -4  -5    4.10    0.17
  -2   4   5    3.97    0.21
  -2   4   5    4.59    0.23
   1  -4  -5   62.98    1.40
  -1   4   5   62.20    1.48
  -1   4   5   59.93    1.47
   0  -4  -5   64.98    1.43
   0  -4  -5   62.72    1.42
   0   4   5   60.55    1.51
   0   4   5   63.72    1.52
  -1  -4  -5    3.68    0.20
  -1  -4  -5    3.84    0.13
   1   4   5    4.13    0.25
   1   4   5    3.70    0.25
   1   4   5    3.27    0.20
  -2  -4  -5   46.16    1.12
   2   4   5   46.57    1.18
   2   4   5   48.10    1.18
   2   4   5   45.17    1.14
  -3  -4  -5   20.26    0.60
   3   4   5   19.47    0.63
  -4  -4  -5   48.71    1.26
   4   4   5   50.84    1.30
  -5  -4  -5    5.83    0.40
   5   4   5    4.96    0.34
  -6  -4  -5    7.00    0.51
   6   4   5    5.99    0.46
  -7  -4  -5    6.57    0.52
  -5   5   5    0.51    0.11
  -4   5   5    1.26    0.14
   3  -5  -5    7.48    0.29
  -3   5   5    8.34    0.32
   2  -5  -5   23.32    0.60
  -2   5   5   23.46    0.64
  -2   5   5   23.71    0.65
   1  -5  -5   19.05    0.51
  -1   5   5   18.45    0.55
   0  -5  -5   18.65    0.48
   0  -5  -5   18.70    0.51
   0   5   5   18.97    0.57
  -1  -5  -5   25.70    0.59
  -1  -5  -5   26.15    0.68
   1   5   5   25.76    0.74
  -2  -5  -5    0.38    0.17
  -3  -5  -5    1.26    0.23
   3   5   5    0.99    0.24
  -4  -5  -5   17.72    0.61
   4   5   5   17.24    0.65
  -5  -5  -5    0.20    0.27
   5   5   5   -0.04    0.25
  -6  -5  -5    8.28    0.56
   6   5   5    8.80    0.57
  -7  -5  -5    0.85    0.40
  -5   6   5    0.78    0.15
  -4   6   5    4.52    0.29
  -3   6   5    0.17    0.16
   1  -6  -5    3.64    0.26
  -1   6   5    3.79    0.26
   0  -6  -5  101.33    2.31
   0  -6  -5  105.16    2.37
   0   6   5  104.19    2.48
  -1  -6  -5    0.14    0.17
  -2  -6  -5    2.31    0.25
  -3  -6  -5   10.76    0.49
  -4  -6  -5   13.50    0.56
   4   6   5   13.55    0.60
  -5  -6  -5   18.80    0.76
   5   6   5   19.15    0.78
  -6  -6  -5   16.43    0.74
   6   6   5   16.86    0.79
  -5   7   5    4.71    0.31
  -4   7   5   -0.07    0.18
  -3   7   5    8.63    0.42
   2  -7  -5    2.72    0.25
   1  -7  -5    0.15    0.19
   0  -7  -5   31.36    0.85
  -1  -7  -5   32.89    0.90
  -2  -7  -5   46.03    1.20
  -3  -7  -5    0.70    0.27
  -4  -7  -5   11.24    0.60
   4   7   5   10.12    0.63
  -5  -7  -5    6.07    0.48
   5   7   5    5.61    0.50
  -6  -7  -5    0.04    0.36
  -4   8   5    1.36    0.25
  -3   8   5   16.07    0.61
   1  -8  -5    6.30    0.41
   0  -8  -5   -0.20    0.22
  -1  -8  -5    0.82    0.26
  -2  -8  -5    4.25    0.36
  -3  -8  -5    5.68    0.44
  -4  -8  -5    2.28    0.37
   4   8   5    1.84    0.43
  -5  -8  -5    6.97    0.56
   5   8   5    6.16    0.58
   0  -9  -5    3.77    0.36
  -1  -9  -5    0.24    0.29
  -2  -9  -5   -0.18    0.30
  -3  -9  -5    0.48    0.35
  -3  -8   6    0.08    0.46
  -2  -8   6    0.35    0.44
  -2  -8   6    0.15    0.42
  -1  -8   6    1.32    0.43
  -1  -8   6    1.35    0.51
   0   8  -6    3.22    0.36
   0  -8   6    3.51    0.52
  -1   8  -6    1.13    0.34
  -2   8  -6    0.35    0.34
  -4  -7   6    1.35    0.47
  -4  -7   6    1.40    0.45
  -3  -7   6    0.19    0.37
  -3  -7   6    0.07    0.40
  -2  -7   6    0.49    0.36
  -2  -7   6    0.06    0.39
   1   7  -6   -0.20    0.24
  -1  -7   6    0.15    0.34
  -1  -7   6   -0.11    0.37
   0   7  -6    5.09    0.37
   0  -7   6    5.25    0.43
  -1   7  -6    0.26    0.28
  -2   7  -6    6.41    0.47
  -3   7  -6    0.50    0.35
  -4   7  -6    2.78    0.42
  -5  -6   6    1.24    0.44
  -5  -6   6    1.74    0.45
  -4  -6   6    4.65    0.50
  -4  -6   6    4.71    0.50
  -3  -6   6    1.50    0.39
  -3  -6   6    1.65    0.36
  -2  -6   6   12.01    0.65
  -2  -6   6   11.71    0.65
  -1  -6   6   12.54    0.65
  -1  -6   6   12.96    0.62
   0   6  -6    0.60    0.24
   0  -6   6    0.21    0.25
  -1   6  -6    4.49    0.34
   1  -6   6    5.16    0.37
  -2   6  -6    2.35    0.30
  -3   6  -6   13.01    0.59
  -4   6  -6    4.56    0.43
  -5   6  -6    2.67    0.44
  -6  -5   6   -0.23    0.40
  -5  -5   6    2.48    0.42
  -5  -5   6    2.45    0.42
  -4  -5   6   11.96    0.67
  -4  -5   6   13.34    0.70
  -3  -5   6    0.39    0.29
  -3  -5   6    0.16    0.32
  -2  -5   6   51.35    1.36
  -2  -5   6   47.17    1.34
  -1  -5   6    1.18    0.26
   0  -5   6   12.63    0.53
  -1   5  -6    0.58    0.24
  -1   5  -6    0.56    0.19
   1  -5   6    0.58    0.22
  -2   5  -6   12.27    0.53
   2  -5   6   11.19    0.47
  -3   5  -6    4.94    0.39
  -4   5  -6    0.12    0.29
  -5   5  -6    5.32    0.46
  -6   5  -6    3.17    0.46
  -7  -4   6    2.22    0.47
  -6  -4   6    1.48    0.44
  -6  -4   6    1.51    0.37
  -5  -4   6   16.96    0.72
  -5  -4   6   17.58    0.74
  -4  -4   6    8.81    0.53
  -4  -4   6    9.20    0.54
  -3  -4   6    3.61    0.33
  -3  -4   6    4.96    0.37
  -2  -4   6    0.49    0.26
  -2  -4   6    0.54    0.25
  -1  -4   6    2.43    0.26
   0   4  -6   31.41    0.88
   0  -4   6   31.82    0.89
  -1   4  -6    2.78    0.24
   1  -4   6    2.31    0.24
  -2   4  -6   14.96    0.53
  -2   4  -6   16.09    0.54
   2  -4   6   14.58    0.52
  -3   4  -6   27.01    0.79
  -3   4  -6   26.50    0.79
   3  -4   6   27.35    0.75
  -4   4  -6    1.18    0.30
  -5   4  -6    8.91    0.53
  -6   4  -6    2.12    0.40
  -7   4  -6    6.63    0.56
  -7  -3   6    0.34    0.34
  -7  -3   6    0.64    0.40
  -6  -3   6    0.71    0.32
  -6  -3   6    0.58    0.37
  -5  -3   6    1.30    0.34
  -5  -3   6    1.51    0.30
  -4  -3   6    4.86    0.37
  -4  -3   6    5.35    0.41
  -3  -3   6    8.07    0.44
  -3  -3   6    8.07    0.46
  -2  -3   6    0.10    0.19
  -2  -3   6   -0.03    0.20
   1   3  -6    6.93    0.33
  -1  -3   6    6.50    0.35
   0   3  -6   35.49    0.94
   0  -3   6   35.68    0.95
  -1   3  -6   39.45    1.03
   1  -3   6   39.85    1.03
  -2   3  -6   62.08    1.55
  -2   3  -6   63.26    1.51
   2  -3   6   63.34    1.53
  -3   3  -6   15.76    0.55
  -3   3  -6   16.25    0.53
   3  -3   6   16.06    0.50
  -4   3  -6   57.31    1.45
  -4   3  -6   57.00    1.43
   4  -3   6   56.68    1.37
  -5   3  -6   13.44    0.61
  -6   3  -6    0.18    0.32
  -7   3  -6   18.40    0.84
  -7  -2   6   -0.05    0.39
  -7  -2   6   -0.27    0.28
  -6  -2   6   -0.20    0.25
  -6  -2   6    0.27    0.30
  -5  -2   6    0.30    0.25
  -5  -2   6   -0.15    0.21
  -4  -2   6   22.13    0.69
  -4  -2   6   21.60    0.69
  -3  -2   6    7.11    0.38
  -3  -2   6    7.94    0.41
   2   2  -6   29.64    0.79
  -2  -2   6   29.30    0.81
  -2  -2   6   30.37    0.82
   1   2  -6   77.12    1.83
  -1  -2   6   75.90    1.83
   0   2  -6   58.10    1.40
   0  -2   6   56.48    1.40
  -1   2  -6   70.94    1.68
   1  -2   6   68.76    1.68
  -2   2  -6    5.46    0.28
   2  -2   6    5.27    0.27
  -3   2  -6   94.07    2.27
  -3   2  -6   95.95    2.20
   3  -2   6   95.46    2.23
  -4   2  -6   14.87    0.52
  -4   2  -6   15.85    0.54
   4  -2   6   15.21    0.46
  -5   2  -6   18.15    0.63
  -6   2  -6    2.31    0.36
  -7   2  -6    0.41    0.35
  -8   2  -6    0.24    0.39
  -8  -1   6    0.78    0.29
  -8  -1   6    1.33    0.43
  -7  -1   6    6.53    0.50
  -7  -1   6    7.13    0.47
  -6  -1   6    8.75    0.46
  -6  -1   6    8.22    0.51
  -5  -1   6   17.74    0.60
  -5  -1   6   17.99    0.65
  -4  -1   6    9.29    0.40
  -4  -1   6    8.17    0.41
  -3  -1   6   17.92    0.55
  -3  -1   6   17.77    0.55
   2   1  -6  516.70   11.52
  -2  -1   6  521.29   11.27
  -2  -1   6  498.36   11.52
   1   1  -6   42.03    1.06
  -1  -1   6   43.67    1.08
   0   1  -6  168.93    3.83
   0  -1   6  165.04    3.83
  -1   1  -6    0.23    0.11
   1  -1   6    0.22    0.13
  -2   1  -6    0.33    0.13
   2  -1   6    0.40    0.13
   2  -1   6    0.32    0.13
  -3   1  -6    5.52    0.29
  -3   1  -6    5.34    0.28
   3  -1   6    5.38    0.28
  -4   1  -6    1.89    0.23
  -4   1  -6    2.00    0.20
   4  -1   6    1.90    0.18
  -5   1  -6   41.00    1.09
  -5   1  -6   41.30    1.08
   5  -1   6   41.56    1.03
  -6   1  -6    3.09    0.35
  -7   1  -6    0.92    0.34
  -8   1  -6    1.35    0.40
  -8   0   6    0.70    0.43
  -8   0   6    0.75    0.24
  -7   0   6    0.01    0.34
  -7   0   6    0.36    0.21
  -6   0   6    4.99    0.41
  -6   0   6    4.88    0.34
  -5   0   6   26.35    0.73
  -5   0   6   25.73    0.78
   4   0  -6   45.93    1.13
   4   0  -6   45.99    1.13
  -4   0   6   47.02    1.16
  -4   0   6   45.43    1.15
   3   0  -6   49.74    1.18
   3   0  -6   46.42    1.14
  -3   0   6   47.67    1.16
  -3   0   6   49.06    1.19
   2   0  -6    3.69    0.21
  -2   0   6    3.74    0.20
  -2   0   6    3.59    0.24
   1   0  -6   19.66    0.53
  -1   0   6   18.55    0.54
   0   0  -6   24.90    0.67
   0   0   6   25.18    0.68
  -1   0  -6    0.82    0.13
   1   0   6    0.63    0.11
   1   0   6    0.66    0.13
  -2   0  -6   59.77    1.46
   2   0   6   60.15    1.43
   2   0   6   60.94    1.46
  -3   0  -6    0.79    0.16
  -3   0  -6    0.56    0.14
   3   0   6    0.69    0.14
  -4   0  -6    0.68    0.22
  -4   0  -6    0.86    0.19
  -4   0  -6    0.43    0.15
   4   0   6    0.48    0.14
  -5   0  -6   37.19    0.97
  -5   0  -6   35.85    0.96
  -5   0  -6   37.19    1.03
   5   0   6   35.13    0.95
  -6   0  -6    2.08    0.36
  -6   0  -6    2.22    0.30
  -7   0  -6   18.83    0.71
  -7   0  -6   18.81    0.80
  -8   0  -6   -0.08    0.33
  -8   0  -6    0.13    0.45
  -8   1   6   -0.59    0.38
  -7   1   6    0.25    0.32
  -7   1   6   -0.01    0.16
  -6   1   6    0.66    0.16
  -6   1   6    0.82    0.28
  -5   1   6    3.06    0.27
  -5   1   6    3.18    0.21
   4  -1  -6   16.08    0.43
   4  -1  -6   16.69    0.48
  -4   1   6   16.81    0.52
  -4   1   6   16.62    0.49
   3  -1  -6    5.76    0.23
   3  -1  -6    5.67    0.23
  -3   1   6    5.66    0.25
  -3   1   6    5.43    0.26
   2  -1  -6    5.93    0.24
  -2   1   6    5.92    0.20
  -2   1   6    6.18    0.27
   1  -1  -6    1.16    0.12
  -1   1   6    1.19    0.08
  -1   1   6    0.78    0.12
   0  -1  -6    5.78    0.23
   0   1   6    5.42    0.24
   0   1   6    5.65    0.18
  -1  -1  -6  278.16    6.24
   1   1   6  265.89    6.24
   1   1   6  282.54    6.08
  -2  -1  -6  173.46    3.94
  -2  -1  -6  172.76    3.84
   2   1   6  169.64    3.94
   2   1   6  172.08    3.85
  -3  -1  -6  149.05    3.37
  -3  -1  -6  144.91    3.43
  -3  -1  -6  149.66    3.29
   3   1   6  150.96    3.44
   3   1   6  148.84    3.37
  -4  -1  -6  145.91    3.27
  -4  -1  -6  136.49    3.22
  -4  -1  -6  138.63    3.13
   4   1   6  139.87    3.26
  -5  -1  -6    1.57    0.21
  -5  -1  -6    1.49    0.27
   5   1   6    1.61    0.20
  -6  -1  -6   22.36    0.70
  -6  -1  -6   23.74    0.80
  -7  -1  -6   22.82    0.75
  -7  -1  -6   22.28    0.87
  -8  -1  -6    9.80    0.69
  -8  -1  -6    8.48    0.58
  -8   2   6    0.15    0.41
  -7   2   6    0.37    0.32
  -6   2   6    5.43    0.39
  -6   2   6    5.14    0.24
  -5   2   6    2.26    0.25
  -5   2   6    1.75    0.15
   4  -2  -6   22.23    0.58
  -4   2   6   21.68    0.61
  -4   2   6   21.18    0.58
   3  -2  -6    4.51    0.19
  -3   2   6    4.76    0.25
  -3   2   6    5.33    0.22
   2  -2  -6  222.87    4.87
   2  -2  -6  225.13    5.02
  -2   2   6  217.97    4.88
  -2   2   6  223.18    5.04
   1  -2  -6   11.34    0.34
  -1   2   6   10.97    0.35
   0  -2  -6   83.31    1.96
   0   2   6   86.10    1.86
   0   2   6   82.92    1.97
  -1  -2  -6  155.47    3.50
  -1  -2  -6  157.37    3.62
   1   2   6  162.11    3.51
   1   2   6  157.56    3.62
  -2  -2  -6   48.41    1.15
  -2  -2  -6   44.60    1.09
   2   2   6   46.19    1.14
   2   2   6   44.88    1.10
  -3  -2  -6  190.30    4.16
  -3  -2  -6  191.55    4.26
   3   2   6  188.36    4.35
   3   2   6  189.92    4.26
   3   2   6  188.20    4.34
  -4  -2  -6   10.26    0.34
  -4  -2  -6   10.79    0.44
   4   2   6   10.47    0.42
  -5  -2  -6   54.60    1.32
  -5  -2  -6   55.50    1.44
   5   2   6   56.65    1.41
  -6  -2  -6    0.64    0.21
  -6  -2  -6    0.49    0.29
  -7  -2  -6    0.61    0.26
  -7  -2  -6    0.41    0.34
  -8  -2  -6   -0.28    0.29
  -8  -2  -6   -0.23    0.41
  -5   3   6    5.26    0.22
   4  -3  -6    1.08    0.14
  -4   3   6    1.21    0.14
   3  -3  -6   60.98    1.37
  -3   3   6   60.09    1.44
   2  -3  -6   59.83    1.30
  -2   3   6   57.83    1.40
  -1   3   6   26.51    0.69
   0  -3  -6  151.57    3.27
   0   3   6  145.91    3.41
  -1  -3  -6  113.96    2.61
   1   3   6  118.24    2.62
   1   3   6  118.34    2.71
  -2  -3  -6    2.91    0.20
   2   3   6    3.06    0.20
   2   3   6    2.50    0.20
   2   3   6    2.89    0.19
  -3  -3  -6   31.74    0.74
  -3  -3  -6   31.38    0.83
   3   3   6   31.64    0.86
  -4  -3  -6    0.80    0.23
  -4  -3  -6    0.52    0.11
   4   3   6    0.50    0.19
  -5  -3  -6    3.30    0.32
  -5  -3  -6    3.71    0.24
   5   3   6    3.89    0.31
  -6  -3  -6    0.76    0.34
  -6  -3  -6    1.16    0.20
   6   3   6    1.10    0.26
  -7  -3  -6    7.77    0.56
  -7  -3  -6    6.68    0.41
  -5   4   6    4.26    0.17
  -5   4   6    4.29    0.19
  -4   4   6   19.51    0.53
  -4   4   6   18.26    0.50
   3  -4  -6    1.03    0.10
  -3   4   6    0.77    0.13
   2  -4  -6    0.63    0.07
  -2   4   6    0.41    0.13
   1  -4  -6    5.71    0.17
  -1   4   6    6.11    0.28
   0  -4  -6   33.32    0.81
   0  -4  -6   35.23    0.80
   0   4   6   34.19    0.89
   0   4   6   34.03    0.89
  -1  -4  -6   16.76    0.42
  -1  -4  -6   17.45    0.46
   1   4   6   17.20    0.48
   1   4   6   16.82    0.52
   1   4   6   17.67    0.54
  -2  -4  -6   72.40    1.79
  -2  -4  -6   83.87    1.89
   2   4   6   83.50    1.97
   2   4   6   85.58    1.91
   2   4   6   85.55    1.98
  -3  -4  -6    0.38    0.17
   3   4   6    0.34    0.19
  -4  -4  -6    8.80    0.42
   4   4   6    8.50    0.45
  -5  -4  -6   23.26    0.76
   5   4   6   23.28    0.77
  -6  -4  -6    7.78    0.58
   6   4   6    6.00    0.41
  -7  -4  -6   25.85    0.95
  -5   5   6    7.53    0.28
  -4   5   6    4.72    0.26
  -3   5   6    0.53    0.15
   2  -5  -6    3.14    0.17
  -2   5   6    2.81    0.20
  -2   5   6    3.66    0.27
   1  -5  -6    0.49    0.10
  -1   5   6    0.75    0.17
  -1   5   6    0.52    0.15
   0  -5  -6    0.58    0.12
   0  -5  -6    0.58    0.11
   0   5   6    0.41    0.16
   0   5   6    0.74    0.18
  -1  -5  -6   66.77    1.54
  -1  -5  -6   65.09    1.47
   1   5   6   65.32    1.63
   1   5   6   67.69    1.64
  -2  -5  -6   13.62    0.46
   2   5   6   13.74    0.53
  -3  -5  -6  139.26    3.18
   3   5   6  138.65    3.29
  -4  -5  -6   11.88    0.52
   4   5   6   12.21    0.55
  -5  -5  -6    2.63    0.35
   5   5   6    2.70    0.33
  -6  -5  -6   14.69    0.73
   6   5   6   14.85    0.68
  -7  -5  -6    0.29    0.40
  -5   6   6    0.22    0.14
  -4   6   6   11.44    0.42
  -3   6   6    0.52    0.18
   2  -6  -6   37.82    0.90
  -2   6   6   35.15    0.97
   1  -6  -6    5.53    0.26
  -1   6   6    5.67    0.36
  -1   6   6    5.46    0.33
   0  -6  -6   72.89    1.66
   0   6   6   69.79    1.76
  -1  -6  -6    0.11    0.16
  -2  -6  -6   16.33    0.55
   2   6   6   16.27    0.63
  -3  -6  -6   33.77    0.94
   3   6   6   33.80    1.02
  -4  -6  -6    0.12    0.26
   4   6   6   -0.15    0.28
  -5  -6  -6   28.93    0.95
   5   6   6   29.84    0.98
  -6  -6  -6    1.62    0.38
   6   6   6    1.63    0.41
  -5   7   6    1.26    0.20
  -4   7   6    1.36    0.22
  -3   7   6    0.16    0.20
   2  -7  -6    3.58    0.24
  -2   7   6    2.83    0.28
   1  -7  -6   24.69    0.68
   0  -7  -6   10.38    0.41
  -1  -7  -6    2.90    0.25
  -2  -7  -6    0.29    0.23
  -3  -7  -6    0.85    0.25
   3   7   6    0.94    0.32
  -4  -7  -6    0.20    0.30
   4   7   6    0.25    0.33
  -5  -7  -6    2.39    0.37
   5   7   6    1.86    0.39
  -6  -7  -6    1.53    0.40
  -4   8   6    2.17    0.27
  -3   8   6    0.97    0.26
  -2   8   6    0.38    0.26
   1  -8  -6    0.33    0.22
   0  -8  -6    2.02    0.25
  -1  -8  -6    4.15    0.32
  -2  -8  -6    5.04    0.37
  -3  -8  -6    1.47    0.31
   3   8   6    1.64    0.39
  -4  -8  -6    3.11    0.41
   4   8   6    3.49    0.46
  -5  -8  -6    1.91    0.41
   5   8   6    1.27    0.45
  -1  -9  -6   13.56    0.59
  -2  -9  -6    2.64    0.36
  -3  -9  -6   16.15    0.73
  -2  -8   7    2.58    0.49
  -1  -8   7   -0.15    0.40
   0   8  -7    2.14    0.36
   0  -8   7    2.43    0.53
  -1   8  -7   -0.33    0.33
  -2   8  -7    0.23    0.35
  -3  -7   7    0.23    0.42
  -3  -7   7    0.61    0.42
  -2  -7   7    0.61    0.42
  -2  -7   7   -0.08    0.38
  -1  -7   7   10.17    0.68
  -1  -7   7   10.30    0.68
   0   7  -7    0.52    0.29
   0  -7   7    0.57    0.32
  -1   7  -7   13.02    0.61
  -2   7  -7    0.45    0.33
  -3   7  -7    2.27    0.42
  -4   7  -7    0.61    0.39
  -5  -6   7    1.04    0.48
  -4  -6   7    5.72    0.54
  -4  -6   7    5.50    0.56
  -3  -6   7    3.03    0.44
  -3  -6   7    2.71    0.41
  -2  -6   7    9.13    0.63
  -2  -6   7    9.16    0.62
  -1  -6   7   -0.12    0.36
  -1  -6   7    0.63    0.30
   0  -6   7    0.10    0.29
  -1   6  -7   10.14    0.53
   1  -6   7    9.99    0.54
  -2   6  -7   -0.03    0.27
  -3   6  -7   -0.02    0.33
  -4   6  -7    1.09    0.37
  -5   6  -7    3.33    0.47
  -6  -5   7    0.35    0.42
  -5  -5   7    0.51    0.38
  -5  -5   7    0.16    0.37
  -4  -5   7    1.03    0.35
  -4  -5   7    1.13    0.37
  -3  -5   7    4.13    0.42
  -3  -5   7    3.43    0.41
  -2  -5   7    1.61    0.34
  -2  -5   7    1.48    0.31
  -1  -5   7    0.30    0.27
   0  -5   7    0.18    0.26
   1  -5   7    9.88    0.49
  -2   5  -7   10.51    0.49
   2  -5   7    9.98    0.48
  -3   5  -7   35.92    1.03
  -4   5  -7   -0.07    0.29
  -5   5  -7    4.73    0.48
  -6   5  -7    1.53    0.44
  -6  -4   7   -0.03    0.35
  -6  -4   7    0.33    0.38
  -5  -4   7    2.15    0.39
  -5  -4   7    2.15    0.38
  -4  -4   7    1.94    0.34
  -4  -4   7    2.25    0.38
  -3  -4   7    4.15    0.38
  -3  -4   7    3.64    0.38
  -2  -4   7   12.12    0.56
  -2  -4   7   12.73    0.54
  -1  -4   7   39.20    1.10
   0  -4   7   27.65    0.82
  -1   4  -7    0.58    0.19
   1  -4   7    0.69    0.22
  -2   4  -7   44.77    1.19
  -2   4  -7   44.75    1.18
   2  -4   7   44.76    1.17
  -3   4  -7    3.08    0.32
   3  -4   7    3.42    0.26
  -4   4  -7   23.95    0.79
  -5   4  -7    8.17    0.53
  -6   4  -7    7.44    0.55
  -7  -3   7    0.10    0.43
  -6  -3   7    9.29    0.67
  -6  -3   7    9.35    0.60
  -5  -3   7    0.90    0.35
  -5  -3   7    1.72    0.32
  -4  -3   7    4.70    0.36
  -4  -3   7    4.40    0.37
  -3  -3   7    1.27    0.28
  -3  -3   7    1.46    0.27
  -2  -3   7    1.59    0.26
  -2  -3   7    1.38    0.27
  -1  -3   7   77.62    1.91
   0   3  -7    1.09    0.19
   0  -3   7    1.07    0.21
  -1   3  -7   45.38    1.16
   1  -3   7   43.27    1.15
  -2   3  -7    3.33    0.25
   2  -3   7    2.82    0.23
  -3   3  -7   12.17    0.47
  -3   3  -7   11.67    0.48
   3  -3   7   11.84    0.44
  -4   3  -7    0.65    0.26
   4  -3   7    0.72    0.16
  -5   3  -7    2.93    0.35
  -6   3  -7   10.18    0.60
  -7   3  -7    0.66    0.39
  -7  -2   7    0.72    0.31
  -7  -2   7    0.42    0.37
  -6  -2   7    0.76    0.29
  -6  -2   7    1.11    0.32
  -5  -2   7    5.51    0.42
  -5  -2   7    6.15    0.44
  -4  -2   7   14.56    0.57
  -4  -2   7   14.95    0.59
  -3  -2   7   31.62    0.89
  -3  -2   7   30.53    0.87
  -2  -2   7    7.10    0.38
  -2  -2   7    6.75    0.35
   1   2  -7    7.94    0.35
  -1  -2   7    7.48    0.37
   0   2  -7    0.45    0.14
   0  -2   7    0.31    0.16
  -1   2  -7   84.86    2.03
   1  -2   7   84.56    2.03
  -2   2  -7   18.14    0.57
   2  -2   7   18.06    0.56
  -3   2  -7    8.64    0.39
  -3   2  -7    8.28    0.39
   3  -2   7    7.58    0.35
  -4   2  -7    0.60    0.25
  -4   2  -7    1.07    0.20
   4  -2   7    0.80    0.16
  -5   2  -7    1.61    0.31
  -6   2  -7   11.43    0.62
  -7   2  -7    1.64    0.41
  -7  -1   7   -0.09    0.25
  -7  -1   7   -0.16    0.35
  -6  -1   7    0.10    0.29
  -6  -1   7   -0.10    0.23
  -5  -1   7    0.99    0.23
  -5  -1   7    1.46    0.27
  -4  -1   7    3.14    0.27
  -4  -1   7    3.30    0.29
  -3  -1   7    0.10    0.17
  -3  -1   7    0.06    0.17
   2   1  -7  113.96    2.66
  -2  -1   7  112.31    2.60
  -2  -1   7  114.87    2.67
   1   1  -7   64.56    1.58
  -1  -1   7   65.84    1.59
   0   1  -7   30.95    0.82
   0  -1   7   30.96    0.83
  -1   1  -7   51.62    1.28
   1  -1   7   51.16    1.28
  -2   1  -7    0.46    0.15
   2  -1   7    0.32    0.15
   2  -1   7    0.47    0.15
  -3   1  -7  102.51    2.46
  -3   1  -7  104.86    2.37
   3  -1   7  102.64    2.44
  -4   1  -7    2.92    0.25
  -4   1  -7    2.63    0.26
   4  -1   7    2.36    0.21
  -5   1  -7   66.90    1.61
   5  -1   7   62.66    1.57
  -6   1  -7    0.21    0.29
  -7   1  -7    0.27    0.31
  -8   1  -7    3.26    0.48
  -7   0   7    0.93    0.36
  -7   0   7    0.63    0.23
  -6   0   7    0.24    0.20
  -6   0   7    0.17    0.28
  -5   0   7   -0.07    0.18
  -5   0   7   -0.08    0.22
   4   0  -7    3.64    0.26
  -4   0   7    3.40    0.26
  -4   0   7    3.91    0.26
   3   0  -7   48.90    1.21
  -3   0   7   49.01    1.19
  -3   0   7   49.13    1.23
   2   0  -7    1.35    0.16
  -2   0   7    0.97    0.14
  -2   0   7    1.19    0.17
   1   0  -7   80.13    1.92
  -1   0   7   81.17    1.93
   0   0  -7   33.43    0.87
   0   0   7   33.08    0.88
  -1   0  -7   43.80    1.12
   1   0   7   44.60    1.12
  -2   0  -7   26.40    0.74
   2   0   7   26.66    0.72
   2   0   7   27.62    0.75
  -3   0  -7    1.19    0.18
  -3   0  -7    1.25    0.19
   3   0   7    1.24    0.18
  -4   0  -7  180.68    4.04
  -4   0  -7  182.17    4.19
   4   0   7  179.78    4.18
  -5   0  -7   17.78    0.58
  -5   0  -7   17.95    0.60
  -5   0  -7   18.16    0.69
   5   0   7   18.91    0.59
  -6   0  -7   17.98    0.75
  -6   0  -7   16.95    0.64
  -7   0  -7    1.92    0.34
  -8   0  -7    0.46    0.35
  -7   1   7   -0.13    0.18
  -7   1   7    0.14    0.32
  -6   1   7   11.69    0.44
  -6   1   7   12.12    0.56
  -5   1   7    2.04    0.25
  -5   1   7    1.64    0.19
   4  -1  -7   36.96    0.92
   4  -1  -7   37.92    0.94
  -4   1   7   38.43    0.97
  -4   1   7   37.51    0.97
   3  -1  -7   21.18    0.57
   3  -1  -7   20.70    0.54
  -3   1   7   21.27    0.60
  -3   1   7   20.30    0.55
   2  -1  -7   17.52    0.52
  -2   1   7   18.41    0.54
  -2   1   7   18.23    0.46
   1  -1  -7  110.48    2.57
  -1   1   7  112.31    2.58
  -1   1   7  108.20    2.45
   0  -1  -7    0.03    0.10
   0   1   7    0.13    0.11
   0   1   7    0.04    0.07
  -1  -1  -7  140.23    3.25
   1   1   7  140.42    3.13
   1   1   7  139.43    3.24
  -2  -1  -7    3.40    0.23
  -2  -1  -7    3.35    0.25
   2   1   7    3.75    0.26
   2   1   7    3.50    0.21
  -3  -1  -7   35.30    0.93
  -3  -1  -7   36.27    0.96
  -3  -1  -7   37.48    0.90
   3   1   7   36.04    0.96
  -4  -1  -7   20.19    0.65
  -4  -1  -7   21.50    0.60
  -4  -1  -7   21.08    0.64
   4   1   7   20.54    0.64
  -5  -1  -7    3.43    0.34
  -5  -1  -7    3.67    0.29
  -5  -1  -7    3.19    0.26
   5   1   7    3.34    0.27
  -6  -1  -7   16.96    0.72
  -6  -1  -7   16.25    0.59
  -7  -1  -7    0.16    0.35
  -7  -1  -7    0.25    0.28
  -8  -1  -7    4.68    0.43
  -7   2   7    0.37    0.14
  -7   2   7    0.71    0.33
  -6   2   7    9.17    0.51
  -6   2   7    8.63    0.34
  -5   2   7   16.04    0.48
  -5   2   7   15.79    0.55
   4  -2  -7   27.03    0.68
  -4   2   7   25.45    0.70
  -4   2   7   26.77    0.71
   3  -2  -7   67.21    1.54
   3  -2  -7   66.10    1.50
  -3   2   7   66.19    1.59
  -3   2   7   65.29    1.52
   2  -2  -7    1.02    0.12
  -2   2   7    0.98    0.07
  -2   2   7    0.78    0.14
   1  -2  -7   10.57    0.35
  -1   2   7   11.03    0.37
   0  -2  -7    3.08    0.20
   0   2   7    2.93    0.12
   0   2   7    3.05    0.22
  -1  -2  -7  115.30    2.63
  -1  -2  -7  118.56    2.74
   1   2   7  119.03    2.74
   1   2   7  118.14    2.64
  -2  -2  -7    8.49    0.34
  -2  -2  -7    8.54    0.31
   2   2   7    8.58    0.34
   2   2   7    8.69    0.30
  -3  -2  -7   24.51    0.68
  -3  -2  -7   25.55    0.71
  -3  -2  -7   25.52    0.63
   3   2   7   24.11    0.71
  -4  -2  -7   36.38    0.97
  -4  -2  -7   34.80    0.88
   4   2   7   36.13    0.97
  -5  -2  -7    3.81    0.33
  -5  -2  -7    4.15    0.30
   5   2   7    5.34    0.36
  -6  -2  -7   23.93    0.85
  -6  -2  -7   23.30    0.69
  -7  -2  -7   -0.16    0.25
  -7  -2  -7    0.29    0.38
  -8  -2  -7    7.35    0.48
  -6   3   7    5.09    0.21
  -5   3   7    1.70    0.15
   4  -3  -7    0.21    0.11
  -4   3   7    0.55    0.14
   3  -3  -7   12.36    0.33
  -3   3   7   13.03    0.42
  -2   3   7   33.24    0.85
  -1   3   7    7.58    0.31
   0  -3  -7   22.57    0.51
   0   3   7   21.45    0.52
   0   3   7   21.81    0.61
  -1  -3  -7    0.46    0.10
   1   3   7    0.56    0.09
   1   3   7    0.74    0.16
  -2  -3  -7   47.09    1.14
   2   3   7   48.85    1.22
   2   3   7   47.74    1.15
  -3  -3  -7   77.94    1.72
  -3  -3  -7   76.14    1.81
   3   3   7   76.93    1.87
  -4  -3  -7   31.11    0.75
  -4  -3  -7   29.91    0.85
   4   3   7   31.25    0.89
  -5  -3  -7   93.10    2.14
  -5  -3  -7   96.30    2.29
   5   3   7   94.03    2.30
  -6  -3  -7   -0.09    0.29
  -6  -3  -7    0.12    0.18
  -7  -3  -7    3.73    0.47
  -5   4   7   -0.01    0.12
  -4   4   7    1.36    0.17
   3  -4  -7   29.26    0.68
  -3   4   7   29.29    0.77
  -2   4   7   21.28    0.60
  -1   4   7   83.94    1.99
   0  -4  -7    2.11    0.13
   0  -4  -7    2.04    0.15
   0   4   7    2.08    0.19
  -1  -4  -7   99.62    2.21
   1   4   7   95.14    2.23
   1   4   7   97.70    2.33
   1   4   7   99.70    2.33
  -2  -4  -7   46.54    1.12
   2   4   7   45.21    1.20
   2   4   7   47.43    1.14
  -3  -4  -7    0.03    0.06
  -3  -4  -7    0.28    0.18
   3   4   7   -0.12    0.18
  -4  -4  -7   90.74    2.05
  -4  -4  -7   94.16    2.21
   4   4   7   93.38    2.26
  -5  -4  -7    5.50    0.40
  -5  -4  -7    5.21    0.23
   5   4   7    5.99    0.39
  -6  -4  -7   25.26    0.88
   6   4   7   26.35    0.90
  -7  -4  -7    1.19    0.39
  -5   5   7    7.69    0.31
  -4   5   7   15.82    0.50
  -3   5   7    0.13    0.15
  -3   5   7    0.03    0.11
   2  -5  -7   24.56    0.57
   2  -5  -7   24.20    0.57
  -2   5   7   24.04    0.68
  -2   5   7   24.71    0.69
   1  -5  -7   46.80    1.04
  -1   5   7   45.10    1.16
  -1   5   7   44.93    1.16
   0  -5  -7   30.81    0.75
   0  -5  -7   31.69    0.77
   0   5   7   31.21    0.86
   0   5   7   31.04    0.86
  -1  -5  -7   31.98    0.79
  -1  -5  -7   30.90    0.73
   1   5   7   31.54    0.89
   1   5   7   31.61    0.88
  -2  -5  -7   11.48    0.42
   2   5   7   11.04    0.49
   2   5   7   11.79    0.43
  -3  -5  -7   12.88    0.49
   3   5   7   14.09    0.55
  -4  -5  -7    0.10    0.22
   4   5   7    0.23    0.25
  -5  -5  -7    0.67    0.31
   5   5   7    0.62    0.29
  -6  -5  -7    5.80    0.47
   6   5   7    6.61    0.49
  -7  -5  -7    1.14    0.44
  -5   6   7    5.87    0.32
  -4   6   7    9.93    0.41
  -3   6   7   32.20    0.88
   2  -6  -7    0.90    0.12
  -2   6   7    0.88    0.20
   1  -6  -7    0.93    0.13
  -1   6   7    0.86    0.20
  -1   6   7    1.34    0.21
   0  -6  -7    7.37    0.29
   0   6   7    6.89    0.42
   0   6   7    7.36    0.39
  -1  -6  -7   19.91    0.57
   1   6   7   19.29    0.67
  -2  -6  -7    4.48    0.31
   2   6   7    3.79    0.33
  -3  -6  -7   14.35    0.54
   3   6   7   14.25    0.63
  -4  -6  -7    0.53    0.26
   4   6   7    0.32    0.28
  -5  -6  -7    0.62    0.33
   5   6   7    0.08    0.31
  -6  -6  -7    3.73    0.47
  -5   7   7    0.17    0.19
  -4   7   7    1.23    0.22
  -3   7   7    0.12    0.21
  -2   7   7    2.84    0.28
   1  -7  -7    0.96    0.16
  -1   7   7    0.77    0.24
   0  -7  -7    0.05    0.16
   0   7   7    0.10    0.25
  -1  -7  -7    0.26    0.19
   1   7   7   -0.12    0.25
  -2  -7  -7   24.49    0.75
   2   7   7   24.98    0.86
  -3  -7  -7   18.06    0.66
   3   7   7   18.66    0.76
  -4  -7  -7   23.46    0.81
   4   7   7   23.51    0.89
  -5  -7  -7    8.26    0.60
   5   7   7   10.13    0.61
  -6  -7  -7    3.19    0.45
  -4   8   7    0.17    0.23
  -3   8   7    1.38    0.27
  -2   8   7   -0.01    0.25
  -1   8   7   32.39    0.99
   0  -8  -7    3.52    0.27
   0   8   7    3.38    0.38
  -1  -8  -7   22.47    0.70
   1   8   7   21.22    0.83
  -2  -8  -7    3.44    0.32
   2   8   7    2.82    0.40
  -3  -8  -7    6.50    0.43
   3   8   7    7.30    0.54
  -4  -8  -7   12.67    0.65
   4   8   7   13.09    0.75
  -5  -8  -7    0.29    0.37
   5   8   7   -0.85    0.37
  -2  -9  -7    5.95    0.42
  -3  -9  -7    0.13    0.31
   1   8  -8    0.68    0.36
   0   8  -8    0.14    0.34
  -1   8  -8   -0.10    0.35
  -3  -7   8    2.43    0.48
  -3  -7   8    2.02    0.49
  -2  -7   8    0.27    0.39
  -2  -7   8    0.03    0.47
  -1  -7   8    0.30    0.35
  -1  -7   8   -0.45    0.42
   0   7  -8    0.15    0.32
   0  -7   8    0.35    0.33
  -1   7  -8    1.47    0.36
  -2   7  -8    2.10    0.39
  -3   7  -8    1.69    0.40
  -4  -6   8   -0.05    0.45
  -4  -6   8    0.11    0.40
  -3  -6   8    4.68    0.50
  -3  -6   8    4.10    0.50
  -2  -6   8    0.95    0.37
  -2  -6   8    1.65    0.40
  -1  -6   8    6.78    0.53
  -1  -6   8    5.76    0.46
   0  -6   8    0.29    0.31
  -1   6  -8    2.64    0.34
   1  -6   8    2.86    0.36
  -2   6  -8    3.17    0.38
  -3   6  -8    0.52    0.34
  -4   6  -8    4.07    0.48
  -5   6  -8    0.54    0.46
  -5  -5   8    2.05    0.45
  -5  -5   8    2.27    0.48
  -4  -5   8    1.92    0.41
  -4  -5   8    2.30    0.41
  -3  -5   8    0.99    0.34
  -3  -5   8    1.31    0.38
  -2  -5   8   -0.14    0.34
  -2  -5   8   -0.20    0.29
  -1  -5   8    3.22    0.37
   0  -5   8   21.65    0.78
   1  -5   8    4.83    0.38
  -2   5  -8   55.52    1.46
   2  -5   8   55.78    1.46
  -3   5  -8    1.32    0.35
  -4   5  -8    2.31    0.39
  -5   5  -8    4.38    0.47
  -6   5  -8    0.89    0.47
  -6  -4   8    0.23    0.43
  -5  -4   8    8.40    0.60
  -5  -4   8    8.70    0.57
  -4  -4   8    1.74    0.34
  -4  -4   8    1.41    0.35
  -3  -4   8   15.20    0.69
  -3  -4   8   15.19    0.68
  -2  -4   8    0.94    0.29
  -2  -4   8    1.10    0.28
  -1  -4   8   32.07    0.97
   0  -4   8    0.11    0.22
   1  -4   8    0.19    0.23
  -2   4  -8   29.43    0.87
  -2   4  -8   29.39    0.87
   2  -4   8   28.89    0.86
  -3   4  -8    1.03    0.29
   3  -4   8    1.62    0.24
  -4   4  -8    0.67    0.31
  -5   4  -8    2.72    0.38
  -6   4  -8    1.53    0.42
  -7  -3   8    2.68    0.49
  -6  -3   8    2.07    0.40
  -6  -3   8    1.48    0.36
  -5  -3   8    1.05    0.32
  -5  -3   8    1.32    0.35
  -4  -3   8    1.23    0.31
  -4  -3   8    0.82    0.29
  -3  -3   8   10.06    0.54
  -3  -3   8   10.48    0.51
  -2  -3   8    8.01    0.47
  -2  -3   8    7.70    0.47
  -1  -3   8   16.25    0.61
   0  -3   8    1.12    0.22
  -1   3  -8    1.21    0.19
   1  -3   8    1.07    0.21
  -2   3  -8   30.75    0.88
   2  -3   8   30.52    0.87
  -3   3  -8   30.53    0.90
  -3   3  -8   30.05    0.89
   3  -3   8   30.48    0.85
  -4   3  -8   12.09    0.58
  -5   3  -8    0.66    0.33
  -6   3  -8    2.80    0.45
  -7   3  -8    0.72    0.41
  -7  -2   8    3.70    0.40
  -7  -2   8    4.05    0.51
  -6  -2   8    1.32    0.31
  -6  -2   8    1.62    0.38
  -5  -2   8    1.31    0.29
  -5  -2   8    1.47    0.32
  -4  -2   8    2.98    0.31
  -4  -2   8    3.58    0.34
  -3  -2   8   14.05    0.56
  -3  -2   8   14.93    0.58
  -2  -2   8   26.53    0.79
  -2  -2   8   25.64    0.77
  -1  -2   8   69.80    1.73
   0   2  -8    8.74    0.37
   0  -2   8    8.98    0.42
  -1   2  -8  138.97    3.20
   1  -2   8  133.48    3.19
  -2   2  -8   10.41    0.43
   2  -2   8    9.24    0.42
  -3   2  -8   18.12    0.62
  -3   2  -8   19.26    0.63
   3  -2   8   18.97    0.61
  -4   2  -8   23.89    0.75
  -4   2  -8   22.76    0.75
   4  -2   8   24.41    0.70
  -5   2  -8   21.14    0.73
  -6   2  -8   19.60    0.75
  -7   2  -8    5.27    0.48
  -7  -1   8    1.96    0.43
  -7  -1   8    2.03    0.32
  -6  -1   8    5.57    0.44
  -6  -1   8    5.90    0.39
  -5  -1   8   22.52    0.77
  -5  -1   8   23.08    0.75
  -4  -1   8    7.77    0.43
  -4  -1   8    8.62    0.45
  -3  -1   8   12.30    0.47
  -3  -1   8   11.92    0.49
  -2  -1   8    4.33    0.30
  -2  -1   8    4.60    0.33
   1   1  -8    2.86    0.22
  -1  -1   8    2.87    0.26
   0   1  -8  145.85    3.34
   0  -1   8  140.32    3.34
  -1   1  -8   16.51    0.54
   1  -1   8   17.90    0.57
  -2   1  -8  116.98    2.81
   2  -1   8  120.23    2.80
  -3   1  -8    4.73    0.33
   3  -1   8    5.02    0.33
  -4   1  -8   20.09    0.67
  -4   1  -8   20.46    0.65
   4  -1   8   20.20    0.64
  -5   1  -8    3.19    0.34
  -6   1  -8    3.13    0.38
  -7   1  -8   15.21    0.72
  -7   0   8    0.26    0.33
  -7   0   8    0.23    0.24
  -6   0   8    5.26    0.41
  -6   0   8    4.49    0.33
  -5   0   8    3.26    0.31
  -5   0   8    2.94    0.27
  -4   0   8    8.57    0.41
  -4   0   8    7.98    0.39
  -3   0   8   33.05    0.85
  -3   0   8   31.77    0.89
   2   0  -8   93.32    2.18
  -2   0   8   90.55    2.18
  -2   0   8   90.46    2.10
   1   0  -8  100.01    2.36
  -1   0   8   99.92    2.38
   0   0  -8    4.44    0.26
   0   0   8    4.29    0.30
  -1   0  -8    0.65    0.16
   1   0   8    0.98    0.18
  -2   0  -8   68.50    1.67
   2   0   8   67.67    1.66
   2   0   8   65.64    1.61
  -3   0  -8    0.92    0.18
   3   0   8    0.96    0.18
  -4   0  -8   22.10    0.70
  -4   0  -8   22.86    0.68
   4   0   8   22.02    0.69
  -5   0  -8    0.34    0.23
   5   0   8   -0.01    0.18
  -6   0  -8   -0.42    0.26
  -7   0  -8    5.94    0.45
  -8   0  -8    3.98    0.46
  -7   1   8    3.91    0.28
  -7   1   8    3.29    0.40
  -6   1   8    0.25    0.27
  -6   1   8   -0.01    0.18
  -5   1   8    2.96    0.25
  -5   1   8    3.13    0.28
   4  -1  -8    1.53    0.17
  -4   1   8    1.37    0.19
  -4   1   8    1.20    0.19
  -3   1   8   16.18    0.53
  -3   1   8   16.34    0.47
   2  -1  -8   52.71    1.29
  -2   1   8   51.76    1.20
  -2   1   8   51.65    1.30
   1  -1  -8  134.06    3.10
  -1   1   8  132.51    3.11
   0  -1  -8    4.48    0.27
   0   1   8    4.59    0.27
  -1  -1  -8    6.31    0.32
   1   1   8    6.15    0.25
   1   1   8    6.41    0.31
  -2  -1  -8  129.75    3.09
   2   1   8  132.73    3.08
   2   1   8  133.02    3.00
  -3  -1  -8    2.89    0.24
  -3  -1  -8    3.82    0.27
   3   1   8    3.51    0.26
  -4  -1  -8  128.92    3.06
  -4  -1  -8  132.17    3.13
  -4  -1  -8  135.57    3.00
   4   1   8  133.37    3.13
  -5  -1  -8    5.40    0.39
  -5  -1  -8    5.08    0.35
  -5  -1  -8    5.65    0.41
   5   1   8    5.92    0.36
  -6  -1  -8   12.29    0.54
  -6  -1  -8   12.09    0.61
  -7  -1  -8    1.21    0.41
  -7  -1  -8    1.11    0.31
  -8  -1  -8   -0.12    0.33
  -7   2   8    1.72    0.19
  -6   2   8    1.14    0.27
  -6   2   8    1.01    0.18
  -5   2   8    9.59    0.39
  -5   2   8    8.83    0.42
   4  -2  -8    7.81    0.30
  -4   2   8    7.71    0.33
  -4   2   8    7.70    0.36
   3  -2  -8    1.64    0.14
  -3   2   8    1.53    0.13
  -3   2   8    1.93    0.20
   2  -2  -8   17.33    0.50
  -2   2   8   16.56    0.40
  -2   2   8   17.05    0.53
   1  -2  -8   27.35    0.75
  -1   2   8   29.04    0.77
   0  -2  -8  130.14    2.99
   0   2   8  129.04    2.99
   0   2   8  125.87    2.84
  -1  -2  -8  126.44    2.95
   1   2   8  124.55    2.83
   1   2   8  127.84    2.95
  -2  -2  -8   50.91    1.21
  -2  -2  -8   50.29    1.27
   2   2   8   49.86    1.21
   2   2   8   50.34    1.27
  -3  -2  -8   77.45    1.88
  -3  -2  -8   80.01    1.95
   3   2   8   81.96    1.95
  -4  -2  -8    7.65    0.32
  -4  -2  -8    7.79    0.40
  -4  -2  -8    7.46    0.40
   4   2   8    7.90    0.41
  -5  -2  -8   27.15    0.87
  -5  -2  -8   26.98    0.74
   5   2   8   27.81    0.83
  -6  -2  -8   17.70    0.59
  -6  -2  -8   17.18    0.71
  -7  -2  -8   15.21    0.78
  -7  -2  -8   14.73    0.61
  -8  -2  -8    8.38    0.58
  -6   3   8   -0.01    0.13
  -5   3   8   20.65    0.59
  -4   3   8    0.36    0.15
  -3   3   8   12.55    0.45
  -2   3   8    0.37    0.14
   1  -3  -8   15.25    0.46
  -1   3   8   14.85    0.48
   0  -3  -8  138.05    3.14
   0   3   8  131.41    2.97
   0   3   8  135.56    3.14
  -1  -3  -8   12.78    0.44
  -1  -3  -8   12.90    0.36
   1   3   8   13.15    0.37
   1   3   8   12.31    0.44
  -2  -3  -8  130.75    2.92
   2   3   8  129.90    3.03
   2   3   8  127.75    2.93
  -3  -3  -8   22.16    0.64
   3   3   8   20.67    0.66
  -4  -3  -8   38.86    1.04
  -4  -3  -8   39.09    0.94
   4   3   8   39.82    1.08
  -5  -3  -8   26.92    0.71
  -5  -3  -8   26.08    0.83
   5   3   8   27.70    0.85
  -6  -3  -8    1.16    0.33
  -6  -3  -8    1.66    0.22
  -7  -3  -8   19.41    0.87
  -5   4   8   -0.19    0.14
  -4   4   8    5.32    0.32
  -3   4   8   10.66    0.41
  -2   4   8   44.26    1.12
  -1   4   8   18.42    0.57
   0  -4  -8    0.24    0.07
   0   4   8    0.27    0.17
  -1  -4  -8    6.71    0.25
   1   4   8    6.66    0.37
   1   4   8    6.47    0.26
  -2  -4  -8   16.51    0.48
   2   4   8   15.97    0.49
   2   4   8   16.22    0.56
  -3  -4  -8    6.24    0.35
  -3  -4  -8    6.50    0.22
   3   4   8    6.54    0.42
  -4  -4  -8   26.95    0.80
  -4  -4  -8   25.90    0.64
   4   4   8   27.07    0.83
  -5  -4  -8    0.21    0.25
  -5  -4  -8    0.13    0.13
   5   4   8    0.09    0.26
  -6  -4  -8    1.04    0.34
  -7  -4  -8    3.03    0.44
  -5   5   8    3.12    0.22
  -4   5   8    0.30    0.17
  -3   5   8    2.11    0.21
  -2   5   8   20.53    0.63
  -2   5   8   21.83    0.64
  -1   5   8   50.08    1.26
  -1   5   8   48.90    1.26
   0  -5  -8   62.30    1.40
   0   5   8   60.87    1.54
  -1  -5  -8    3.03    0.21
  -1  -5  -8    2.68    0.17
   1   5   8    2.84    0.26
  -2  -5  -8   32.30    0.83
  -2  -5  -8   31.08    0.72
   2   5   8   32.14    0.93
   2   5   8   31.75    0.85
  -3  -5  -8    6.11    0.37
   3   5   8    6.78    0.46
  -4  -5  -8   56.15    1.44
   4   5   8   57.02    1.51
  -5  -5  -8   11.67    0.55
   5   5   8   10.36    0.59
  -6  -5  -8   25.07    0.89
  -7  -5  -8    1.18    0.41
  -5   6   8    1.14    0.20
  -4   6   8    0.36    0.19
  -3   6   8    0.29    0.19
  -2   6   8   14.17    0.53
   1  -6  -8    0.80    0.10
  -1   6   8    0.73    0.22
   0  -6  -8   11.21    0.34
   0   6   8   10.66    0.47
   0   6   8   10.25    0.47
  -1  -6  -8   24.59    0.64
   1   6   8   22.91    0.76
  -2  -6  -8   32.06    0.85
   2   6   8   31.80    0.96
  -3  -6  -8   10.88    0.47
   3   6   8   11.21    0.58
  -4  -6  -8    3.18    0.34
   4   6   8    3.49    0.39
  -5  -6  -8   36.95    1.10
   5   6   8   35.23    1.13
  -6  -6  -8    1.59    0.38
  -5   7   8    5.45    0.38
  -4   7   8    5.41    0.40
  -3   7   8    7.22    0.43
  -2   7   8    0.09    0.23
  -1   7   8    0.76    0.25
   0  -7  -8    6.80    0.31
   0   7   8    6.04    0.47
  -1  -7  -8   15.83    0.51
   1   7   8   15.24    0.65
  -2  -7  -8   33.87    0.93
   2   7   8   35.22    1.07
  -3  -7  -8   16.68    0.62
   3   7   8   17.73    0.75
  -4  -7  -8   16.88    0.67
   4   7   8   17.09    0.78
  -5  -7  -8    0.26    0.33
   5   7   8    0.58    0.39
  -6  -7  -8    1.08    0.43
  -4   8   8    3.39    0.32
  -3   8   8    0.70    0.27
  -2   8   8    7.00    0.50
  -1   8   8    0.06    0.28
   0   8   8    0.96    0.31
  -1  -8  -8    0.28    0.21
   1   8   8    0.09    0.30
  -2  -8  -8    2.19    0.29
   2   8   8    1.79    0.39
  -3  -8  -8    0.70    0.28
   3   8   8    0.86    0.38
  -4  -8  -8    1.83    0.36
   4   8   8    2.03    0.45
  -5  -8  -8    0.32    0.36
  -3  -9  -8    1.38    0.34
  -2  -7   9    0.21    0.42
  -2  -7   9    0.10    0.49
  -1  -7   9    3.87    0.53
  -1  -7   9    2.96    0.47
   0   7  -9    3.59    0.43
   0  -7   9    3.48    0.47
  -1   7  -9    0.93    0.36
  -2   7  -9    6.75    0.53
  -3   7  -9    7.36    0.60
  -4  -6   9    2.82    0.50
  -3  -6   9    0.04    0.40
  -3  -6   9    0.32    0.39
  -2  -6   9    7.10    0.57
  -2  -6   9    6.84    0.59
  -1  -6   9    0.48    0.38
  -1  -6   9    0.62    0.35
   0  -6   9    3.72    0.41
  -1   6  -9    2.55    0.39
   1  -6   9    2.57    0.36
  -2   6  -9    0.25    0.35
  -3   6  -9    7.16    0.55
  -4   6  -9   -0.07    0.38
  -5  -5   9    3.96    0.54
  -4  -5   9    0.49    0.39
  -4  -5   9    0.07    0.37
  -3  -5   9    0.14    0.38
  -3  -5   9    0.40    0.36
  -2  -5   9    0.74    0.36
  -2  -5   9    0.88    0.34
  -1  -5   9    0.14    0.32
   0  -5   9    1.44    0.32
   1  -5   9    1.32    0.30
  -2   5  -9    7.20    0.51
   2  -5   9    7.53    0.50
  -3   5  -9    0.21    0.32
  -4   5  -9    1.64    0.40
  -5   5  -9    7.03    0.57
  -6  -4   9    0.77    0.46
  -5  -4   9   -0.51    0.34
  -5  -4   9   -0.22    0.34
  -4  -4   9    1.44    0.37
  -4  -4   9    1.10    0.36
  -3  -4   9   -0.04    0.32
  -3  -4   9    0.09    0.31
  -2  -4   9    7.98    0.56
  -2  -4   9    7.95    0.56
  -1  -4   9    0.19    0.27
   0  -4   9   35.30    1.05
   1  -4   9    8.72    0.49
   2  -4   9    6.82    0.45
  -3   4  -9    2.42    0.37
   3  -4   9    2.43    0.29
  -4   4  -9   -0.19    0.31
  -5   4  -9    8.94    0.61
  -6   4  -9    1.17    0.47
  -6  -3   9   -0.41    0.34
  -6  -3   9   -0.17    0.37
  -5  -3   9    0.61    0.34
  -5  -3   9    0.17    0.36
  -4  -3   9   10.54    0.58
  -4  -3   9    9.24    0.54
  -3  -3   9    5.87    0.41
  -3  -3   9    6.72    0.50
  -2  -3   9    4.60    0.38
  -2  -3   9    6.74    0.42
  -1  -3   9    6.62    0.46
   0  -3   9    0.66    0.24
   1  -3   9   61.21    1.57
  -2   3  -9   22.69    0.74
   2  -3   9   22.72    0.73
  -3   3  -9   44.93    1.28
  -3   3  -9   46.46    1.24
   3  -3   9   43.90    1.20
  -4   3  -9    9.84    0.58
  -5   3  -9    1.21    0.37
  -6   3  -9    2.10    0.44
  -7   3  -9    2.22    0.50
  -7  -2   9    1.79    0.47
  -6  -2   9   -0.23    0.33
  -6  -2   9   -0.31    0.30
  -5  -2   9    0.30    0.30
  -5  -2   9    0.21    0.29
  -4  -2   9   10.17    0.53
  -4  -2   9   10.10    0.55
  -3  -2   9    6.12    0.44
  -3  -2   9    6.66    0.44
  -2  -2   9   74.89    1.83
  -2  -2   9   69.73    1.77
  -1  -2   9    7.70    0.45
   0  -2   9   40.92    1.11
  -1   2  -9    0.50    0.18
   1  -2   9    0.27    0.20
  -2   2  -9    0.88    0.20
   2  -2   9    0.45    0.20
  -3   2  -9   29.82    0.89
  -3   2  -9   29.42    0.87
   3  -2   9   30.14    0.87
  -4   2  -9    1.26    0.31
   4  -2   9    1.80    0.23
  -5   2  -9   24.44    0.85
  -6   2  -9    0.86    0.37
  -7   2  -9   -0.08    0.38
  -7  -1   9    0.02    0.29
  -7  -1   9    0.20    0.39
  -6  -1   9    1.13    0.30
  -6  -1   9    0.74    0.33
  -5  -1   9    4.47    0.37
  -5  -1   9    4.72    0.39
  -4  -1   9    0.41    0.24
  -4  -1   9    0.45    0.24
  -3  -1   9   16.27    0.57
  -3  -1   9   16.48    0.61
  -2  -1   9    0.72    0.19
  -2  -1   9    0.80    0.23
  -1  -1   9    1.16    0.22
   0   1  -9    9.46    0.41
   0  -1   9    9.15    0.42
  -1   1  -9   10.44    0.42
   1  -1   9    9.89    0.43
  -2   1  -9    3.60    0.28
   2  -1   9    2.78    0.27
  -3   1  -9   13.09    0.53
   3  -1   9   13.07    0.52
  -4   1  -9    2.53    0.29
  -4   1  -9    1.68    0.27
   4  -1   9    1.90    0.24
  -5   1  -9   11.64    0.57
  -6   1  -9    0.02    0.29
  -7   1  -9    6.37    0.50
  -7   0   9    0.21    0.35
  -7   0   9    0.40    0.26
  -6   0   9    4.93    0.36
  -6   0   9    6.97    0.50
  -5   0   9    2.55    0.30
  -5   0   9    2.28    0.28
  -4   0   9    7.09    0.43
  -4   0   9    8.13    0.40
  -3   0   9    1.64    0.20
  -3   0   9    2.26    0.26
  -2   0   9   10.70    0.46
  -2   0   9   10.66    0.38
  -1   0   9    4.48    0.34
   0   0  -9   90.63    2.18
   0   0   9   90.12    2.18
  -1   0  -9   44.72    1.16
   1   0   9   43.04    1.15
  -2   0  -9  152.60    3.63
   2   0   9  157.57    3.63
  -3   0  -9    0.78    0.20
   3   0   9    0.85    0.20
  -4   0  -9   10.75    0.47
  -4   0  -9   10.21    0.48
   4   0   9   11.09    0.48
  -5   0  -9   16.87    0.59
   5   0   9   16.06    0.60
  -6   0  -9    9.16    0.53
  -7   0  -9   24.27    0.84
  -7   1   9    0.33    0.23
  -7   1   9    0.31    0.36
  -6   1   9    4.83    0.32
  -6   1   9    4.46    0.37
  -5   1   9    4.08    0.31
  -5   1   9    3.54    0.28
  -4   1   9   10.18    0.40
  -4   1   9    9.15    0.43
  -3   1   9    8.00    0.40
  -3   1   9    7.96    0.31
  -2   1   9   29.81    0.75
  -2   1   9   31.16    0.86
   1  -1  -9    5.36    0.30
  -1   1   9    5.75    0.34
   0  -1  -9    2.39    0.23
   0   1   9    1.81    0.21
  -1  -1  -9  159.48    3.68
   1   1   9  156.32    3.55
   1   1   9  157.55    3.67
  -2  -1  -9    0.65    0.19
   2   1   9    1.21    0.16
   2   1   9    1.34    0.20
  -3  -1  -9  140.72    3.29
   3   1   9  137.68    3.28
  -4  -1  -9    8.89    0.40
  -4  -1  -9    7.96    0.43
   4   1   9    8.53    0.43
  -5  -1  -9   31.89    0.88
  -5  -1  -9   32.57    0.98
   5   1   9   31.08    0.93
  -6  -1  -9    7.22    0.52
  -6  -1  -9    7.57    0.46
  -7  -1  -9   -0.19    0.29
  -7  -1  -9   -0.18    0.40
  -7   2   9    7.43    0.38
  -6   2   9    2.43    0.31
  -6   2   9    2.79    0.25
  -5   2   9    0.82    0.20
  -5   2   9    0.81    0.21
  -4   2   9   15.01    0.46
  -4   2   9   14.61    0.52
  -3   2   9   13.50    0.38
  -3   2   9   13.16    0.49
  -2   2   9   46.69    1.18
  -2   2   9   44.91    1.03
  -1   2   9   17.90    0.42
  -1   2   9   17.47    0.42
  -1   2   9   18.22    0.57
   0  -2  -9  119.99    2.77
   0   2   9  115.09    2.62
   0   2   9  118.03    2.77
  -1  -2  -9   26.68    0.78
   1   2   9   27.88    0.70
   1   2   9   28.37    0.79
  -2  -2  -9    6.21    0.34
   2   2   9    7.07    0.30
   2   2   9    7.14    0.38
  -3  -2  -9   77.41    1.91
  -3  -2  -9   77.35    1.84
   3   2   9   77.42    1.91
  -4  -2  -9    4.98    0.35
  -4  -2  -9    5.22    0.30
  -4  -2  -9    5.77    0.36
   4   2   9    5.25    0.39
  -5  -2  -9   12.71    0.47
  -5  -2  -9   13.10    0.57
   5   2   9   13.17    0.55
  -6  -2  -9    0.31    0.31
  -6  -2  -9    0.38    0.24
  -7  -2  -9    0.14    0.27
  -7  -2  -9   -0.25    0.35
  -6   3   9    4.91    0.31
  -5   3   9    1.71    0.21
  -4   3   9    2.54    0.24
  -3   3   9    0.43    0.18
  -2   3   9    6.98    0.36
  -1   3   9   11.13    0.43
   0   3   9   36.76    0.97
   0   3   9   36.00    0.83
  -1  -3  -9    3.47    0.19
   1   3   9    2.93    0.25
   1   3   9    3.48    0.19
  -2  -3  -9    4.92    0.26
   2   3   9    4.52    0.26
   2   3   9    4.80    0.35
  -3  -3  -9   19.32    0.60
   3   3   9   20.27    0.67
  -4  -3  -9    9.73    0.36
  -4  -3  -9    9.50    0.47
   4   3   9    9.79    0.49
  -5  -3  -9   28.05    0.88
  -5  -3  -9   26.92    0.74
   5   3   9   28.07    0.88
  -6  -3  -9    1.64    0.35
  -6  -3  -9    1.73    0.25
  -7  -3  -9   16.82    0.83
  -6   4   9    2.19    0.18
  -5   4   9    2.69    0.23
  -4   4   9    5.82    0.35
  -3   4   9    0.41    0.18
  -2   4   9    0.78    0.18
  -1   4   9   34.26    0.93
   0   4   9   69.91    1.72
  -1  -4  -9   43.51    1.01
   1   4   9   42.21    1.03
   1   4   9   43.21    1.14
  -2  -4  -9   66.26    1.49
   2   4   9   61.42    1.50
   2   4   9   61.73    1.59
  -3  -4  -9   37.88    0.98
   3   4   9   36.73    1.05
  -4  -4  -9   12.28    0.36
  -4  -4  -9   11.48    0.52
   4   4   9   12.38    0.57
  -5  -4  -9    2.47    0.34
  -5  -4  -9    2.44    0.20
   5   4   9    1.90    0.30
  -6  -4  -9   26.69    0.91
  -7  -4  -9    8.04    0.60
  -5   5   9    3.08    0.24
  -4   5   9   18.17    0.60
  -3   5   9    1.21    0.20
  -2   5   9   21.45    0.67
  -1   5   9    2.50    0.24
   0  -5  -9   22.65    0.54
   0   5   9   21.38    0.70
   0   5   9   22.79    0.71
  -1  -5  -9   35.77    0.88
  -1  -5  -9   37.36    0.89
   1   5   9   37.08    1.03
  -2  -5  -9    7.94    0.35
   2   5   9    7.31    0.35
   2   5   9    7.72    0.46
  -3  -5  -9   53.57    1.35
  -3  -5  -9   54.79    1.21
   3   5   9   54.06    1.45
  -4  -5  -9    2.20    0.29
   4   5   9    1.68    0.33
  -5  -5  -9   26.71    0.88
   5   5   9   25.86    0.92
  -6  -5  -9    2.79    0.42
  -7  -5  -9    0.03    0.39
  -5   6   9    0.44    0.20
  -4   6   9    0.38    0.20
  -3   6   9    0.80    0.22
  -2   6   9    9.47    0.46
  -1   6   9   56.58    1.45
   0  -6  -9    3.40    0.19
   0   6   9    2.87    0.29
  -1  -6  -9    1.11    0.16
   1   6   9    1.10    0.28
  -2  -6  -9    0.18    0.18
   2   6   9    0.37    0.28
  -3  -6  -9    6.90    0.43
   3   6   9    7.41    0.53
  -4  -6  -9    3.63    0.34
   4   6   9    4.31    0.40
  -5  -6  -9   13.28    0.66
   5   6   9   13.19    0.70
  -6  -6  -9    0.81    0.36
  -5   7   9    0.76    0.23
  -4   7   9    2.24    0.27
  -3   7   9    0.25    0.22
  -2   7   9    0.40    0.23
  -1   7   9    5.39    0.38
   0   7   9   30.38    0.94
  -1  -7  -9   -0.03    0.16
   1   7   9    0.25    0.29
  -2  -7  -9    1.88    0.24
   2   7   9    1.57    0.33
  -3  -7  -9    5.84    0.42
   3   7   9    5.62    0.47
  -4  -7  -9    1.63    0.33
   4   7   9    0.73    0.37
  -5  -7  -9   11.10    0.65
   5   7   9   11.58    0.75
  -3   8   9   -0.23    0.25
  -2   8   9    0.08    0.27
  -1   8   9    1.03    0.32
   0   8   9   14.88    0.68
   1   8   9   14.10    0.70
  -2  -8  -9    7.16    0.43
   2   8   9    6.86    0.50
  -3  -8  -9    9.18    0.53
   3   8   9    9.05    0.68
  -4  -8  -9    0.94    0.33
   4   8   9    0.68    0.40
  -2  -7  10    0.32    0.44
  -1  -7  10    0.16    0.42
   0   7 -10    0.22    0.39
  -1   7 -10    0.77    0.40
  -2   7 -10    2.17    0.44
  -3  -6  10    2.05    0.49
  -3  -6  10    1.73    0.50
  -2  -6  10   -0.24    0.39
  -2  -6  10    0.27    0.43
  -1  -6  10    0.31    0.38
  -1  -6  10    0.93    0.46
   0  -6  10    0.95    0.36
  -1   6 -10    1.31    0.38
   1  -6  10    1.23    0.38
  -2   6 -10    1.71    0.38
  -3   6 -10    2.66    0.48
  -4   6 -10    1.65    0.45
  -5  -5  10    0.33    0.43
  -4  -5  10    2.37    0.45
  -4  -5  10    3.23    0.51
  -3  -5  10    0.83    0.41
  -3  -5  10    0.81    0.41
  -2  -5  10   12.72    0.68
  -2  -5  10   11.78    0.69
  -1  -5  10   -0.19    0.34
   0  -5  10    2.93    0.38
   1  -5  10   31.25    1.01
  -2   5 -10    3.26    0.41
   2  -5  10    5.10    0.42
  -3   5 -10   11.41    0.63
  -4   5 -10    4.81    0.50
  -5   5 -10    0.47    0.42
  -6  -4  10    3.06    0.52
  -5  -4  10    0.35    0.39
  -5  -4  10   -0.17    0.37
  -4  -4  10   -0.58    0.36
  -4  -4  10    0.31    0.37
  -3  -4  10    6.65    0.50
  -3  -4  10    7.58    0.55
  -2  -4  10    4.45    0.44
  -2  -4  10    4.29    0.41
  -1  -4  10   21.17    0.81
   0  -4  10    2.08    0.33
   1  -4  10   14.28    0.63
   2  -4  10    5.14    0.40
  -3   4 -10    2.24    0.39
  -4   4 -10    5.42    0.47
  -5   4 -10    1.28    0.44
  -6   4 -10    5.18    0.55
  -6  -3  10    2.87    0.46
  -5  -3  10    0.11    0.33
  -5  -3  10    0.77    0.38
  -4  -3  10    5.34    0.44
  -4  -3  10    6.30    0.48
  -3  -3  10    0.14    0.27
  -3  -3  10    0.01    0.29
  -2  -3  10   -0.29    0.28
  -2  -3  10    0.14    0.28
  -1  -3  10    3.41    0.35
   0  -3  10   -0.04    0.24
   1  -3  10   11.19    0.52
   2  -3  10    9.83    0.50
  -3   3 -10    4.79    0.42
   3  -3  10    5.38    0.37
  -4   3 -10    4.55    0.42
  -5   3 -10    8.66    0.59
  -6   3 -10    9.20    0.65
  -6  -2  10    0.45    0.32
  -6  -2  10    0.02    0.36
  -5  -2  10    1.69    0.34
  -5  -2  10    1.23    0.34
  -4  -2  10   -0.26    0.28
  -4  -2  10   -0.34    0.27
  -3  -2  10    1.03    0.29
  -3  -2  10    0.74    0.25
  -2  -2  10   13.34    0.53
  -2  -2  10   13.60    0.61
  -1  -2  10    3.04    0.32
   0  -2  10    1.74    0.28
   1  -2  10   37.42    1.07
  -2   2 -10    1.07    0.23
   2  -2  10    0.64    0.24
  -3   2 -10   23.39    0.78
   3  -2  10   23.77    0.76
  -4   2 -10    7.94    0.50
   4  -2  10    8.42    0.46
  -5   2 -10    2.88    0.38
  -6   2 -10    5.82    0.49
  -7   2 -10    0.15    0.44
  -7  -1  10    0.15    0.39
  -6  -1  10    0.25    0.30
  -6  -1  10    0.85    0.34
  -5  -1  10    1.08    0.30
  -5  -1  10    0.78    0.29
  -4  -1  10   10.09    0.54
  -4  -1  10    8.67    0.48
  -3  -1  10   93.32    2.28
  -3  -1  10   91.27    2.20
  -2  -1  10   13.37    0.50
  -2  -1  10   13.42    0.56
  -1  -1  10   21.52    0.72
   0  -1  10   45.93    1.24
   1  -1  10   21.52    0.70
  -2   1 -10   34.85    1.00
   2  -1  10   34.75    1.00
  -3   1 -10   72.65    1.85
   3  -1  10   72.17    1.83
  -4   1 -10   55.40    1.41
   4  -1  10   54.81    1.44
  -5   1 -10    6.00    0.45
  -6   1 -10    1.08    0.36
  -7   1 -10    0.77    0.40
  -7   0  10   -0.19    0.35
  -7   0  10   -0.17    0.27
  -6   0  10    7.32    0.52
  -6   0  10    8.48    0.56
  -5   0  10    0.33    0.25
  -5   0  10    0.00    0.25
  -4   0  10    7.84    0.46
  -4   0  10    6.94    0.39
  -3   0  10   32.94    0.94
  -3   0  10   30.36    0.85
  -2   0  10    7.69    0.35
  -2   0  10    7.96    0.42
  -1   0  10   43.09    1.17
   0   0  10   -0.12    0.20
  -1   0 -10   48.79    1.25
   1   0  10   45.81    1.17
   1   0  10   45.61    1.24
  -2   0 -10    0.91    0.22
   2   0  10    0.67    0.22
  -3   0 -10    1.40    0.24
   3   0  10    1.49    0.25
  -4   0 -10   35.61    0.97
  -4   0 -10   33.83    1.02
   4   0  10   35.68    1.02
  -5   0 -10    2.26    0.32
   5   0  10    2.58    0.29
  -6   0 -10   12.25    0.61
  -7   0 -10    0.08    0.36
  -7   1  10    0.46    0.25
  -6   1  10    4.66    0.38
  -6   1  10    5.00    0.36
  -5   1  10    3.87    0.32
  -5   1  10    4.39    0.32
  -4   1  10   16.55    0.54
  -4   1  10   16.52    0.60
  -3   1  10    5.52    0.39
  -3   1  10    6.05    0.29
  -2   1  10    1.47    0.24
  -2   1  10    1.46    0.15
  -1   1  10    2.56    0.26
   0   1  10    7.49    0.38
   0   1  10    7.55    0.29
   1   1  10   46.85    1.23
   1   1  10   46.87    1.15
  -2  -1 -10    7.47    0.40
   2   1  10    7.43    0.34
   2   1  10    7.51    0.40
  -3  -1 -10   43.73    1.22
   3   1  10   46.42    1.22
  -4  -1 -10    1.03    0.24
  -4  -1 -10    1.01    0.25
   4   1  10    1.40    0.25
  -5  -1 -10    2.93    0.30
   5   1  10    2.23    0.28
  -6  -1 -10   36.17    1.03
  -7  -1 -10    0.10    0.32
  -7   2  10    1.51    0.24
  -6   2  10    0.12    0.21
  -5   2  10    2.11    0.24
  -5   2  10    1.69    0.24
  -4   2  10    0.43    0.15
  -4   2  10    0.57    0.21
  -3   2  10    7.45    0.41
  -3   2  10    7.15    0.26
  -2   2  10    9.74    0.27
  -2   2  10   11.31    0.46
  -1   2  10    8.95    0.43
  -1   2  10    9.31    0.26
  -1   2  10    9.56    0.26
   0   2  10   45.14    1.18
   0   2  10   44.97    1.05
   1   2  10   55.31    1.32
   1   2  10   56.78    1.43
   2   2  10   21.48    0.69
   2   2  10   22.49    0.63
  -3  -2 -10   68.69    1.66
   3   2  10   68.97    1.74
  -4  -2 -10    7.91    0.37
  -4  -2 -10    7.44    0.45
   4   2  10    8.11    0.46
  -5  -2 -10   17.34    0.66
  -5  -2 -10   17.26    0.58
   5   2  10   17.15    0.66
  -6  -2 -10   12.11    0.67
  -6  -2 -10   11.50    0.53
  -7  -2 -10    0.03    0.28
  -7  -2 -10    0.41    0.38
  -6   3  10    0.09    0.19
  -5   3  10    0.08    0.19
  -4   3  10    0.57    0.21
  -3   3  10   37.19    1.02
  -2   3  10   19.90    0.64
  -1   3  10   72.80    1.79
   0   3  10    7.88    0.40
   0   3  10    7.69    0.22
   1   3  10    1.21    0.22
   1   3  10    1.04    0.13
  -2  -3 -10  119.88    2.69
   2   3  10  117.88    2.70
   2   3  10  116.63    2.82
  -3  -3 -10   44.44    1.14
   3   3  10   45.78    1.23
  -4  -3 -10   51.93    1.33
  -4  -3 -10   50.67    1.24
   4   3  10   51.52    1.39
  -5  -3 -10    6.65    0.35
  -5  -3 -10    6.82    0.51
   5   3  10    7.22    0.50
  -6  -3 -10   12.54    0.68
  -6  -3 -10   12.27    0.50
  -7  -3 -10    1.05    0.40
  -6   4  10    7.97    0.38
  -5   4  10    0.28    0.19
  -4   4  10    5.29    0.37
  -3   4  10   17.82    0.61
  -2   4  10    2.65    0.25
  -1   4  10   66.10    1.65
   0   4  10   18.02    0.61
  -1  -4 -10   71.01    1.59
   1   4  10   69.61    1.74
   1   4  10   67.05    1.60
  -2  -4 -10    0.35    0.15
   2   4  10    0.03    0.22
   2   4  10    0.30    0.14
  -3  -4 -10    8.78    0.40
   3   4  10    9.21    0.50
  -4  -4 -10   18.15    0.65
  -4  -4 -10   19.20    0.53
   4   4  10   18.84    0.72
  -5  -4 -10    1.79    0.33
   5   4  10    1.38    0.31
  -6  -4 -10   24.80    0.91
  -7  -4 -10    0.21    0.38
  -5   5  10    1.98    0.23
  -4   5  10    3.26    0.28
  -3   5  10    6.90    0.41
  -2   5  10    0.30    0.21
  -1   5  10    0.39    0.22
   0   5  10    0.35    0.22
  -1  -5 -10   10.64    0.33
   1   5  10    9.25    0.34
   1   5  10   10.58    0.50
  -2  -5 -10   14.71    0.48
   2   5  10   15.22    0.62
   2   5  10   14.57    0.50
  -3  -5 -10    2.46    0.26
  -3  -5 -10    2.63    0.18
   3   5  10    2.35    0.34
  -4  -5 -10    2.84    0.32
   4   5  10    3.25    0.36
  -5  -5 -10    0.40    0.32
   5   5  10    0.28    0.33
  -6  -5 -10   11.57    0.68
  -5   6  10    1.94    0.25
  -4   6  10    0.22    0.22
  -3   6  10    1.60    0.26
  -2   6  10   -0.07    0.21
  -1   6  10    0.01    0.22
   0   6  10    9.82    0.51
  -1  -6 -10   17.83    0.50
   1   6  10   16.96    0.65
  -2  -6 -10   24.21    0.69
   2   6  10   24.21    0.84
  -3  -6 -10   52.19    1.34
   3   6  10   54.57    1.48
  -4  -6 -10    4.41    0.36
   4   6  10    4.11    0.43
  -5  -6 -10    7.86    0.55
   5   6  10    7.23    0.54
  -6  -6 -10    0.50    0.38
  -4   7  10    3.00    0.31
  -3   7  10    7.04    0.48
  -2   7  10    0.12    0.24
  -1   7  10   31.95    0.97
   0   7  10    2.83    0.36
   1   7  10    4.82    0.41
  -2  -7 -10   27.71    0.79
   2   7  10   28.63    0.96
  -3  -7 -10    0.25    0.25
   3   7  10    0.27    0.33
  -4  -7 -10   23.77    0.80
   4   7  10   22.91    0.94
  -5  -7 -10    0.05    0.33
   5   7  10   -0.28    0.38
  -3   8  10    0.29    0.28
  -2   8  10    4.79    0.40
  -1   8  10    1.55    0.32
   0   8  10    6.71    0.48
   1   8  10    6.70    0.49
   2   8  10    8.78    0.57
  -3  -8 -10    1.51    0.30
   3   8  10    1.18    0.42
  -4  -8 -10    2.10    0.36
   4   8  10    0.84    0.42
   0   7 -11   -0.56    0.41
  -2  -6  11    1.16    0.43
  -2  -6  11    1.22    0.50
  -1  -6  11    3.71    0.48
  -1  -6  11    3.10    0.49
   0  -6  11    8.81    0.63
  -1   6 -11    8.44    0.62
  -2   6 -11    0.74    0.42
  -3   6 -11    0.19    0.40
  -4  -5  11    0.80    0.43
  -3  -5  11    1.22    0.43
  -3  -5  11    1.08    0.41
  -2  -5  11    0.81    0.39
  -2  -5  11    1.51    0.44
  -1  -5  11    1.52    0.40
   0  -5  11    2.26    0.41
   1  -5  11    0.23    0.34
  -2   5 -11    8.88    0.60
  -3   5 -11    0.57    0.38
  -4   5 -11    0.53    0.40
  -5  -4  11    0.20    0.42
  -4  -4  11   -0.33    0.35
  -4  -4  11    0.37    0.38
  -3  -4  11    2.94    0.46
  -3  -4  11    3.03    0.41
  -2  -4  11    5.51    0.48
  -2  -4  11    6.03    0.50
  -1  -4  11    0.25    0.33
   0  -4  11    0.25    0.33
   1  -4  11    0.64    0.31
   2  -4  11    2.96    0.37
  -3   4 -11    0.85    0.39
  -4   4 -11    3.87    0.46
  -5   4 -11    0.47    0.44
  -6  -3  11    0.25    0.42
  -5  -3  11    0.18    0.37
  -5  -3  11    0.46    0.38
  -4  -3  11    0.96    0.36
  -4  -3  11    0.15    0.35
  -3  -3  11    6.37    0.51
  -3  -3  11    6.38    0.47
  -2  -3  11    5.64    0.43
  -2  -3  11    4.70    0.43
  -1  -3  11   17.73    0.71
   0  -3  11    2.72    0.35
   1  -3  11   10.18    0.56
   2  -3  11    9.98    0.55
  -3   3 -11   -0.45    0.34
   3  -3  11    0.54    0.27
  -4   3 -11   22.79    0.84
  -5   3 -11    4.09    0.50
  -6   3 -11    4.79    0.52
  -6  -2  11    0.86    0.39
  -5  -2  11    1.29    0.34
  -5  -2  11    1.34    0.36
  -4  -2  11    0.50    0.33
  -4  -2  11    0.99    0.32
  -3  -2  11    1.59    0.31
  -3  -2  11    1.25    0.31
  -2  -2  11   15.92    0.68
  -2  -2  11   14.36    0.57
  -1  -2  11   10.85    0.54
   0  -2  11  102.26    2.52
   1  -2  11    0.23    0.26
   2  -2  11   23.59    0.79
   3  -2  11    6.26    0.46
  -4   2 -11   -0.57    0.32
   4  -2  11    0.15    0.25
  -5   2 -11    7.16    0.52
  -6   2 -11    5.68    0.54
  -6  -1  11    0.73    0.33
  -6  -1  11    0.50    0.34
  -5  -1  11    5.40    0.43
  -5  -1  11    6.11    0.46
  -4  -1  11    0.04    0.25
  -4  -1  11    0.24    0.29
  -3  -1  11   24.22    0.77
  -3  -1  11   24.96    0.84
  -2  -1  11    5.57    0.39
  -2  -1  11    6.70    0.43
  -1  -1  11   11.86    0.55
   0  -1  11    4.79    0.37
   1  -1  11   -0.29    0.22
   2  -1  11   23.80    0.79
   3  -1  11    1.85    0.28
  -4   1 -11    9.47    0.52
   4  -1  11   10.58    0.52
  -5   1 -11    1.98    0.34
  -6   1 -11    3.08    0.41
  -7   1 -11    3.14    0.46
  -6   0  11    0.45    0.30
  -6   0  11    0.53    0.32
  -5   0  11   -0.05    0.25
  -5   0  11    0.32    0.28
  -4   0  11    0.90    0.29
  -4   0  11    1.03    0.24
  -3   0  11    0.25    0.25
  -3   0  11    0.33    0.20
  -2   0  11    4.20    0.31
  -2   0  11    4.01    0.35
  -1   0  11    3.23    0.32
   0   0  11    1.36    0.27
   1   0  11   10.20    0.48
   2   0  11   28.27    0.87
   3   0  11    2.40    0.30
  -4   0 -11   49.31    1.29
   4   0  11   49.84    1.35
  -5   0 -11   -0.06    0.29
  -6   0 -11    3.94    0.42
  -7   0 -11    1.68    0.42
  -7   1  11    0.43    0.27
  -6   1  11    0.11    0.26
  -5   1  11    0.02    0.22
  -5   1  11    0.00    0.25
  -4   1  11    5.91    0.43
  -4   1  11    6.52    0.35
  -3   1  11    4.37    0.33
  -3   1  11    4.56    0.29
  -2   1  11   24.87    0.79
  -2   1  11   24.90    0.66
  -1   1  11   59.71    1.54
   0   1  11    9.09    0.47
   0   1  11    8.98    0.33
   1   1  11   62.54    1.50
   1   1  11   62.90    1.61
   2   1  11   12.52    0.53
   3   1  11   81.68    2.04
  -4  -1 -11   17.41    0.62
   4   1  11   17.26    0.66
  -5  -1 -11   15.46    0.61
   5   1  11   17.41    0.67
  -6  -1 -11    6.80    0.45
  -7  -1 -11    0.98    0.37
  -6   2  11    0.17    0.24
  -5   2  11   11.55    0.53
  -4   2  11    0.07    0.22
  -4   2  11    0.18    0.14
  -3   2  11    0.64    0.11
  -3   2  11    0.87    0.24
  -2   2  11   23.16    0.73
  -2   2  11   21.43    0.53
  -1   2  11    3.12    0.17
  -1   2  11    2.80    0.27
  -1   2  11    3.36    0.16
   0   2  11  113.35    2.72
   0   2  11  114.06    2.56
   1   2  11    0.74    0.14
   1   2  11    0.70    0.22
   2   2  11   83.23    2.07
   2   2  11   84.49    1.98
   3   2  11    9.71    0.51
  -4  -2 -11    0.20    0.21
   4   2  11    0.49    0.24
  -5  -2 -11   20.87    0.69
  -5  -2 -11   21.73    0.79
   5   2  11   21.54    0.78
  -6  -2 -11    5.49    0.39
  -6  -2 -11    5.36    0.47
  -7  -2 -11    7.83    0.60
  -7  -2 -11    9.95    0.55
  -6   3  11    0.14    0.22
  -5   3  11    1.97    0.26
  -4   3  11    3.82    0.31
  -3   3  11   14.36    0.57
  -2   3  11    4.08    0.31
  -1   3  11    1.94    0.25
   0   3  11    0.23    0.21
   0   3  11    0.56    0.09
   1   3  11   12.29    0.52
   1   3  11   11.55    0.37
   2   3  11   14.74    0.48
   2   3  11   14.38    0.59
  -3  -3 -11    8.56    0.40
   3   3  11    8.01    0.49
  -4  -3 -11   34.46    0.89
  -4  -3 -11   33.78    0.97
   4   3  11   33.49    1.03
  -5  -3 -11    6.36    0.47
  -5  -3 -11    6.45    0.38
   5   3  11    6.93    0.52
  -6  -3 -11    0.67    0.25
  -6  -3 -11    0.55    0.37
  -7  -3 -11   14.98    0.83
  -6   4  11    0.88    0.22
  -5   4  11    0.32    0.21
  -4   4  11    0.96    0.23
  -3   4  11    8.38    0.46
  -2   4  11    0.54    0.22
  -1   4  11    9.59    0.47
   0   4  11    3.12    0.30
   1   4  11    0.41    0.23
   1   4  11    0.40    0.12
  -2  -4 -11   46.22    1.12
   2   4  11   43.91    1.13
   2   4  11   46.74    1.26
  -3  -4 -11    2.66    0.26
   3   4  11    2.37    0.31
  -4  -4 -11   52.78    1.25
  -4  -4 -11   51.83    1.36
   4   4  11   52.15    1.44
  -5  -4 -11    0.03    0.30
   5   4  11   -0.24    0.28
  -6  -4 -11    7.99    0.57
  -7  -4 -11    0.92    0.43
  -5   5  11    0.39    0.22
  -4   5  11    1.48    0.26
  -3   5  11    1.80    0.27
  -2   5  11   43.15    1.18
  -1   5  11    1.32    0.26
   0   5  11   10.04    0.51
  -1  -5 -11   29.64    0.73
   1   5  11   29.09    0.92
  -2  -5 -11   -0.05    0.16
   2   5  11    0.07    0.26
  -3  -5 -11   32.22    0.90
   3   5  11   32.93    1.02
  -4  -5 -11    9.43    0.51
   4   5  11   10.20    0.61
  -5  -5 -11   27.49    0.92
   5   5  11   27.76    0.99
  -6  -5 -11    0.93    0.35
  -5   6  11   12.01    0.53
  -4   6  11    1.44    0.27
  -3   6  11    5.24    0.37
  -2   6  11    5.22    0.37
  -1   6  11    2.73    0.30
   0   6  11   38.08    1.10
  -1  -6 -11    3.11    0.22
   1   6  11    2.49    0.33
  -2  -6 -11   45.10    1.13
   2   6  11   45.30    1.30
  -3  -6 -11   -0.09    0.22
   3   6  11    0.25    0.33
  -4  -6 -11    2.45    0.32
   4   6  11    2.02    0.39
  -5  -6 -11    4.70    0.43
   5   6  11    4.41    0.48
  -6  -6 -11    0.19    0.34
  -4   7  11    1.44    0.29
  -3   7  11    0.83    0.28
  -2   7  11    1.61    0.30
  -1   7  11    2.65    0.34
   0   7  11    1.23    0.32
   1   7  11    3.68    0.40
   2   7  11    2.81    0.40
  -3  -7 -11    4.70    0.34
   3   7  11    3.70    0.44
  -4  -7 -11    2.43    0.35
   4   7  11    2.42    0.45
  -5  -7 -11    0.38    0.36
   5   7  11   -0.13    0.42
  -2   8  11    1.52    0.34
  -1   8  11    0.03    0.29
   0   8  11   -0.17    0.32
   1   8  11    1.63    0.37
   2   8  11    5.23    0.51
   3   8  11    2.05    0.45
  -2  -6  12    0.68    0.46
  -1  -6  12    0.95    0.45
  -1  -6  12    0.88    0.49
   0  -6  12    1.73    0.47
  -2   6 -12   -0.21    0.40
  -4  -5  12   -0.37    0.42
  -3  -5  12    2.85    0.52
  -3  -5  12    2.79    0.51
  -2  -5  12    1.48    0.46
  -2  -5  12    0.98    0.43
  -1  -5  12    0.65    0.43
  -1  -5  12    1.03    0.41
   0  -5  12    6.90    0.55
   1  -5  12    4.12    0.46
  -2   5 -12   -0.54    0.41
  -3   5 -12    1.51    0.46
  -4   5 -12    0.50    0.42
  -5  -4  12    0.42    0.45
  -4  -4  12    0.45    0.38
  -4  -4  12    0.31    0.44
  -3  -4  12    3.51    0.49
  -3  -4  12    4.11    0.46
  -2  -4  12   -0.05    0.33
  -2  -4  12    0.30    0.37
  -1  -4  12    5.01    0.48
   0  -4  12    8.74    0.57
   1  -4  12   13.46    0.70
   2  -4  12   20.88    0.84
  -3   4 -12   -0.15    0.37
  -4   4 -12    0.02    0.39
  -5   4 -12    1.99    0.48
  -5  -3  12   -0.25    0.39
  -4  -3  12    4.54    0.51
  -4  -3  12    4.89    0.46
  -3  -3  12    0.55    0.35
  -3  -3  12    0.72    0.39
  -2  -3  12   12.40    0.61
  -2  -3  12   13.96    0.73
  -1  -3  12    1.58    0.36
   0  -3  12    1.86    0.36
   1  -3  12    7.08    0.54
   2  -3  12    7.89    0.56
   3  -3  12    2.71    0.35
  -4   3 -12   -0.23    0.36
  -5   3 -12    1.19    0.41
  -6   3 -12    0.29    0.44
  -6  -2  12   -0.09    0.39
  -5  -2  12    0.54    0.39
  -5  -2  12    0.89    0.37
  -4  -2  12    7.02    0.51
  -4  -2  12    5.44    0.45
  -3  -2  12    3.44    0.36
  -3  -2  12    3.62    0.41
  -2  -2  12    5.49    0.40
  -2  -2  12    5.13    0.43
  -1  -2  12    0.37    0.29
   0  -2  12    2.32    0.35
   1  -2  12    0.22    0.27
   2  -2  12    3.11    0.35
   3  -2  12    9.24    0.55
  -4   2 -12    0.36    0.33
  -5   2 -12   10.04    0.67
  -6   2 -12    0.02    0.42
  -6  -1  12    0.40    0.36
  -5  -1  12    1.38    0.35
  -5  -1  12    1.67    0.34
  -4  -1  12   -0.09    0.27
  -4  -1  12   -0.44    0.31
  -3  -1  12    2.24    0.30
  -3  -1  12    1.96    0.33
  -2  -1  12   12.48    0.53
  -2  -1  12   13.06    0.63
  -1  -1  12    0.23    0.28
   0  -1  12   16.82    0.69
   1  -1  12    0.23    0.26
   2  -1  12   13.77    0.61
   3  -1  12    5.82    0.42
  -4   1 -12   -0.13    0.29
   4  -1  12   -0.07    0.25
  -5   1 -12   23.85    0.88
  -6   1 -12    4.58    0.50
  -6   0  12    1.52    0.35
  -5   0  12    0.61    0.31
  -5   0  12    0.72    0.28
  -4   0  12    2.30    0.34
  -4   0  12    2.79    0.30
  -3   0  12    0.71    0.22
  -3   0  12    0.39    0.26
  -2   0  12    8.20    0.40
  -2   0  12    7.97    0.51
  -1   0  12   36.75    1.08
   0   0  12   19.43    0.72
   1   0  12  106.00    2.60
   2   0  12   36.74    1.07
   3   0  12   17.11    0.66
  -4   0 -12   11.47    0.55
   4   0  12   12.49    0.59
  -5   0 -12   -0.07    0.31
  -6   0 -12    8.46    0.61
  -7   0 -12    3.30    0.46
  -6   1  12    0.21    0.29
  -5   1  12   -0.13    0.27
  -4   1  12   17.54    0.57
  -4   1  12   16.53    0.67
  -3   1  12    6.14    0.46
  -3   1  12    5.10    0.30
  -2   1  12   48.98    1.23
  -2   1  12   53.61    1.39
  -1   1  12    5.07    0.38
   0   1  12   21.06    0.59
   0   1  12   20.07    0.70
   1   1  12   19.36    0.70
   1   1  12   18.93    0.58
   2   1  12    3.58    0.33
   3   1  12   51.81    1.40
  -4  -1 -12    0.30    0.27
   4   1  12    0.84    0.27
  -5  -1 -12    2.68    0.34
   5   1  12    2.79    0.35
  -6  -1 -12    0.70    0.33
  -7  -1 -12    6.16    0.50
  -6   2  12    1.98    0.31
  -5   2  12    1.48    0.29
  -4   2  12   -0.22    0.24
  -3   2  12    0.96    0.12
  -3   2  12    0.71    0.25
  -2   2  12    9.83    0.50
  -2   2  12    8.71    0.27
  -1   2  12    8.84    0.47
  -1   2  12    9.20    0.28
  -1   2  12    8.74    0.29
   0   2  12    2.12    0.16
   0   2  12    1.95    0.29
   1   2  12    0.38    0.23
   1   2  12    0.67    0.15
   2   2  12    0.23    0.24
   3   2  12    3.90    0.35
  -4  -2 -12    0.39    0.24
   4   2  12    0.45    0.27
  -5  -2 -12   25.36    0.78
   5   2  12   24.75    0.87
  -6  -2 -12    0.04    0.28
  -7  -2 -12    8.24    0.59
  -6   3  12    0.95    0.26
  -5   3  12    0.51    0.25
  -4   3  12    0.29    0.24
  -3   3  12    0.31    0.24
  -2   3  12   13.47    0.58
  -1   3  12   14.60    0.59
   0   3  12   58.47    1.49
   0   3  12   55.56    1.29
   1   3  12    3.36    0.22
   1   3  12    3.26    0.32
   2   3  12   26.52    0.74
   2   3  12   27.14    0.87
   3   3  12    0.30    0.25
  -4  -3 -12   25.92    0.75
  -4  -3 -12   25.72    0.82
   4   3  12   25.22    0.88
  -5  -3 -12   38.34    1.03
  -5  -3 -12   37.80    1.13
   5   3  12   38.56    1.17
  -6  -3 -12   18.57    0.81
  -6  -3 -12   16.87    0.63
  -6   4  12    0.53    0.24
  -5   4  12    1.09    0.25
  -4   4  12    7.07    0.47
  -3   4  12    0.33    0.24
  -2   4  12    8.18    0.47
  -1   4  12   29.85    0.91
   0   4  12    0.09    0.24
   1   4  12   90.89    2.25
   2   4  12   -0.05    0.26
  -3  -4 -12   35.18    0.97
   3   4  12   37.51    1.11
  -4  -4 -12   12.19    0.44
  -4  -4 -12   11.07    0.54
   4   4  12   11.76    0.63
  -5  -4 -12    0.25    0.31
   5   4  12    0.24    0.32
  -6  -4 -12    4.47    0.45
  -5   5  12    1.66    0.27
  -4   5  12    3.30    0.33
  -3   5  12    6.58    0.47
  -2   5  12   40.00    1.13
  -1   5  12   32.18    0.97
   0   5  12    7.15    0.49
   1   5  12    3.53    0.37
  -2  -5 -12    0.32    0.17
   2   5  12    0.22    0.29
  -3  -5 -12   31.20    0.87
   3   5  12   31.09    1.02
  -4  -5 -12    1.34    0.30
   4   5  12    1.16    0.36
  -5  -5 -12   12.78    0.65
   5   5  12   13.66    0.74
  -6  -5 -12    0.35    0.37
  -4   6  12    0.11    0.25
  -3   6  12    1.28    0.30
  -2   6  12    0.75    0.29
  -1   6  12    0.37    0.28
   0   6  12    3.65    0.37
   1   6  12    0.73    0.29
  -2  -6 -12    0.92    0.19
   2   6  12    0.92    0.32
  -3  -6 -12    7.53    0.43
   3   6  12    7.41    0.52
  -4  -6 -12    3.94    0.36
   4   6  12    4.80    0.49
  -5  -6 -12   16.99    0.72
   5   6  12   15.50    0.83
  -4   7  12    0.85    0.29
  -3   7  12    1.06    0.31
  -2   7  12    2.28    0.34
  -1   7  12    3.09    0.37
   0   7  12    9.56    0.59
   1   7  12   12.43    0.67
   2   7  12    7.49    0.53
   3   7  12    2.62    0.43
  -4  -7 -12   12.07    0.61
   4   7  12   11.15    0.74
  -5  -7 -12    1.77    0.39
   5   7  12    1.25    0.43
   1   8  12   20.11    0.88
   2   8  12    1.30    0.46
  -1  -6  13    0.90    0.48
   0  -6  13    1.11    0.48
  -3  -5  13    3.11    0.50
  -2  -5  13    0.93    0.47
  -2  -5  13    0.57    0.44
  -1  -5  13    3.50    0.49
  -1  -5  13    3.25    0.51
   0  -5  13    7.41    0.62
   1  -5  13    4.17    0.50
  -3   5 -13    0.47    0.48
  -4  -4  13    0.57    0.41
  -3  -4  13    0.62    0.45
  -3  -4  13    0.46    0.41
  -2  -4  13    0.40    0.40
  -2  -4  13   -0.19    0.40
  -1  -4  13    4.01    0.49
   0  -4  13    2.34    0.42
   1  -4  13    0.66    0.37
   2  -4  13    0.65    0.36
  -3   4 -13    0.56    0.42
  -4   4 -13    1.08    0.45
  -5  -3  13    1.14    0.43
  -4  -3  13    0.28    0.35
  -4  -3  13   -0.42    0.40
  -3  -3  13    0.50    0.33
  -3  -3  13    0.41    0.39
  -2  -3  13    0.41    0.37
  -2  -3  13    0.70    0.35
  -1  -3  13    0.95    0.36
   0  -3  13    0.40    0.34
   1  -3  13    8.50    0.61
   2  -3  13    0.66    0.33
   3  -3  13    0.95    0.34
  -4   3 -13    5.75    0.53
  -5   3 -13   -0.13    0.43
  -5  -2  13   -0.15    0.36
  -4  -2  13   14.06    0.77
  -4  -2  13   12.38    0.67
  -3  -2  13    6.90    0.53
  -3  -2  13    5.82    0.44
  -2  -2  13    3.82    0.43
  -2  -2  13    3.69    0.38
  -1  -2  13    0.01    0.30
   0  -2  13    4.92    0.44
   1  -2  13   22.36    0.85
   2  -2  13    6.34    0.46
   3  -2  13   33.27    1.06
  -4   2 -13    9.85    0.63
  -5   2 -13    1.22    0.44
  -6   2 -13   -0.65    0.44
  -5  -1  13    1.47    0.36
  -5  -1  13    0.96    0.37
  -4  -1  13    0.83    0.30
  -4  -1  13    1.02    0.35
  -3  -1  13    7.41    0.50
  -3  -1  13    7.66    0.58
  -2  -1  13    0.15    0.29
  -2  -1  13    0.26    0.25
  -1  -1  13   17.92    0.75
   0  -1  13    1.48    0.34
   1  -1  13    7.35    0.53
   2  -1  13   15.27    0.68
   3  -1  13    1.78    0.32
  -4   1 -13    6.64    0.51
   4  -1  13    7.66    0.54
  -5   1 -13    0.27    0.39
  -6   1 -13    1.25    0.45
  -5   0  13    0.08    0.33
  -4   0  13    2.65    0.38
  -4   0  13    2.37    0.30
  -3   0  13    0.32    0.31
  -3   0  13    0.39    0.23
  -2   0  13    0.33    0.29
  -2   0  13    0.14    0.20
  -1   0  13    9.18    0.56
   0   0  13    6.80    0.50
   1   0  13   16.43    0.69
   2   0  13    4.28    0.40
   3   0  13    0.67    0.28
  -4   0 -13    4.09    0.40
   4   0  13    5.70    0.45
  -5   0 -13    3.22    0.42
  -6   0 -13   20.60    0.86
  -6   1  13    1.27    0.35
  -5   1  13    0.05    0.29
  -4   1  13   -0.50    0.26
  -3   1  13   -0.19    0.17
  -3   1  13    0.19    0.28
  -2   1  13    2.83    0.34
  -2   1  13    3.15    0.23
  -1   1  13   15.60    0.65
   0   1  13    3.44    0.24
   0   1  13    3.38    0.34
   1   1  13   24.52    0.82
   2   1  13    9.67    0.55
   3   1  13    2.60    0.35
   4   1  13    3.91    0.39
  -5  -1 -13    5.62    0.44
  -6  -1 -13   11.02    0.63
  -6   2  13    0.52    0.30
  -5   2  13    0.50    0.28
  -4   2  13    2.21    0.32
  -3   2  13    5.82    0.41
  -2   2  13   12.14    0.58
  -2   2  13   11.32    0.33
  -1   2  13   15.10    0.43
  -1   2  13   15.44    0.64
   0   2  13    8.19    0.31
   0   2  13    7.53    0.50
   1   2  13   14.21    0.47
   1   2  13   14.86    0.64
   2   2  13   57.28    1.54
   3   2  13   33.80    1.05
   4   2  13   15.03    0.68
  -5  -2 -13    6.60    0.43
   5   2  13    5.78    0.46
  -6  -2 -13   -0.08    0.30
  -6   3  13    0.66    0.28
  -5   3  13    0.25    0.26
  -4   3  13   -0.08    0.26
  -3   3  13   16.53    0.68
  -2   3  13    1.23    0.28
  -1   3  13   41.62    1.18
   0   3  13    1.77    0.30
   1   3  13   12.66    0.59
   2   3  13   19.92    0.75
   3   3  13    4.63    0.40
  -4  -3 -13   16.18    0.59
   4   3  13   16.40    0.72
  -5  -3 -13    0.42    0.26
   5   3  13    0.71    0.34
  -5   4  13    1.47    0.28
  -4   4  13    0.89    0.27
  -3   4  13    0.41    0.26
  -2   4  13    5.20    0.40
  -1   4  13    4.06    0.37
   0   4  13    1.99    0.30
   1   4  13    8.07    0.54
   2   4  13    6.94    0.53
   3   4  13    0.54    0.32
  -4  -4 -13    6.43    0.46
  -4  -4 -13    6.55    0.38
   4   4  13    7.22    0.51
  -5  -4 -13    0.83    0.33
   5   4  13    0.66    0.36
  -6  -4 -13   14.24    0.75
  -5   5  13    2.25    0.31
  -4   5  13    0.45    0.27
  -3   5  13    0.46    0.28
  -2   5  13    1.24    0.30
  -1   5  13   11.75    0.59
   0   5  13    1.68    0.33
   1   5  13   12.94    0.65
   2   5  13    1.72    0.34
  -3  -5 -13   19.05    0.63
   3   5  13   18.51    0.79
  -4  -5 -13    0.51    0.28
   4   5  13   -0.12    0.34
  -5  -5 -13    6.98    0.48
   5   5  13    6.43    0.53
  -6  -5 -13   12.62    0.74
  -4   6  13    2.95    0.35
  -3   6  13    3.33    0.36
  -2   6  13    0.07    0.29
  -1   6  13    6.40    0.45
   0   6  13   11.70    0.63
   1   6  13    3.51    0.40
   2   6  13   35.54    1.15
  -3  -6 -13    2.28    0.27
   3   6  13    2.11    0.39
  -4  -6 -13   22.78    0.79
   4   6  13   24.71    0.97
  -5  -6 -13    1.77    0.38
   5   6  13    1.28    0.42
  -3   7  13    4.68    0.47
  -2   7  13    9.24    0.61
  -1   7  13   21.40    0.84
   0   7  13    0.24    0.33
   1   7  13    4.90    0.45
   2   7  13    1.79    0.39
   3   7  13   -0.03    0.37
   4   7  13    9.54    0.64
  -2  -5  14    0.34    0.44
  -1  -5  14   -0.14    0.41
  -1  -5  14    0.26    0.48
   0  -5  14    2.30    0.49
   1  -5  14    0.81    0.47
  -3  -4  14    1.97    0.44
  -2  -4  14    0.31    0.42
  -2  -4  14    0.61    0.44
  -1  -4  14    0.01    0.40
   0  -4  14    1.67    0.43
   1  -4  14    2.88    0.46
  -3   4 -14   -0.12    0.47
  -4   4 -14    4.49    0.56
  -4  -3  14    1.37    0.42
  -3  -3  14    1.62    0.42
  -3  -3  14    1.62    0.47
  -2  -3  14    2.56    0.47
  -2  -3  14    2.76    0.43
  -1  -3  14   11.74    0.71
   0  -3  14    9.68    0.71
   1  -3  14    0.29    0.34
   2  -3  14    0.60    0.35
  -4   3 -14    4.95    0.54
  -5   3 -14    2.42    0.50
  -5  -2  14   -0.03    0.38
  -4  -2  14   -0.03    0.35
  -4  -2  14    0.43    0.39
  -3  -2  14    3.91    0.42
  -3  -2  14    3.45    0.48
  -2  -2  14    0.89    0.37
  -2  -2  14    1.59    0.35
  -1  -2  14    2.26    0.42
   0  -2  14    6.24    0.51
   1  -2  14    0.14    0.33
   2  -2  14    5.70    0.48
   3  -2  14    1.62    0.37
  -4   2 -14    0.94    0.41
  -5   2 -14    0.47    0.45
  -5  -1  14    0.92    0.36
  -4  -1  14    7.78    0.58
  -4  -1  14    8.27    0.57
  -3  -1  14    0.27    0.34
  -3  -1  14    1.01    0.30
  -2  -1  14    0.88    0.36
  -2  -1  14    0.39    0.27
  -1  -1  14    0.60    0.34
   0  -1  14    5.83    0.47
   1  -1  14    3.46    0.41
   2  -1  14   21.83    0.85
   3  -1  14    0.37    0.30
  -4   1 -14    2.05    0.41
  -5   1 -14    4.31    0.50
  -6   1 -14    1.44    0.46
  -5   0  14    0.38    0.36
  -4   0  14    1.46    0.29
  -4   0  14    1.29    0.37
  -3   0  14   17.21    0.62
  -3   0  14   17.30    0.76
  -2   0  14    0.28    0.30
  -2   0  14   -0.08    0.21
  -1   0  14    9.57    0.60
   0   0  14    8.03    0.54
   1   0  14    1.19    0.32
   2   0  14   31.67    1.01
   3   0  14   19.61    0.79
   4   0  14   20.15    0.81
  -5   0 -14    6.40    0.49
  -6   0 -14    1.19    0.43
  -5   1  14    3.46    0.41
  -4   1  14    0.64    0.32
  -3   1  14    2.28    0.23
  -3   1  14    2.70    0.36
  -2   1  14   13.72    0.65
  -2   1  14   12.74    0.47
  -1   1  14    4.48    0.40
   0   1  14   39.35    1.16
   1   1  14    9.58    0.54
   2   1  14   39.63    1.19
   3   1  14    0.23    0.28
   4   1  14    4.26    0.42
  -5  -1 -14   12.34    0.64
  -6  -1 -14    2.74    0.42
  -5   2  14    1.07    0.32
  -4   2  14    0.63    0.30
  -3   2  14    5.42    0.44
  -2   2  14    0.93    0.29
  -1   2  14    8.06    0.31
  -1   2  14    7.63    0.54
   0   2  14   19.78    0.76
   1   2  14   10.11    0.58
   2   2  14    9.90    0.59
   3   2  14   10.48    0.61
   4   2  14    0.43    0.31
  -5  -2 -14   11.45    0.60
  -6  -2 -14    9.26    0.61
  -5   3  14    0.14    0.28
  -4   3  14    3.37    0.37
  -3   3  14    1.28    0.30
  -2   3  14    0.57    0.28
  -1   3  14    0.31    0.28
   0   3  14    2.53    0.34
   1   3  14    0.57    0.28
   2   3  14   41.16    1.22
   3   3  14    0.40    0.31
   4   3  14   10.71    0.63
  -5  -3 -14    2.26    0.32
   5   3  14    2.01    0.39
  -5   4  14    0.40    0.28
  -4   4  14    3.46    0.37
  -3   4  14   13.63    0.65
  -2   4  14   18.31    0.74
  -1   4  14    3.20    0.37
   0   4  14    0.09    0.28
   1   4  14   15.27    0.70
   2   4  14   18.41    0.78
   3   4  14   24.98    0.93
  -4  -4 -14   13.02    0.53
   4   4  14   14.57    0.75
   5   4  14   24.50    0.97
  -4   5  14    0.55    0.29
  -3   5  14    0.66    0.30
  -2   5  14    2.68    0.36
  -1   5  14    2.54    0.35
   0   5  14   28.84    0.96
   1   5  14    0.25    0.31
   2   5  14   12.70    0.66
   3   5  14    4.15    0.45
  -4  -5 -14    0.58    0.28
   4   5  14    0.06    0.34
  -5  -5 -14    4.21    0.41
   5   5  14    4.70    0.53
  -3   6  14    0.71    0.32
  -2   6  14    0.85    0.32
  -1   6  14    3.09    0.37
   0   6  14    3.31    0.40
   1   6  14   10.71    0.67
   2   6  14   13.77    0.74
   3   6  14    0.16    0.36
  -4  -6 -14    0.26    0.29
   4   6  14    0.41    0.39
  -5  -6 -14    2.42    0.40
   5   6  14    3.30    0.52
  -1   7  14    0.24    0.36
   0   7  14    2.37    0.40
   1   7  14    1.05    0.39
   2   7  14   10.88    0.72
   3   7  14    0.31    0.40
   4   7  14    4.84    0.63
  -2  -4  15    0.69    0.45
  -1  -4  15    2.15    0.46
  -1  -4  15    1.40    0.49
   0  -4  15    0.22    0.42
   1  -4  15    1.66    0.45
  -3   4 -15    0.43    0.49
  -3  -3  15    1.59    0.43
  -2  -3  15    2.23    0.44
  -2  -3  15    1.72    0.48
  -1  -3  15    0.08    0.40
   0  -3  15    0.32    0.41
   1  -3  15    0.67    0.41
   2  -3  15    2.87    0.46
  -4   3 -15    0.48    0.46
  -4  -2  15    0.16    0.36
  -3  -2  15    0.31    0.42
  -3  -2  15    0.22    0.34
  -2  -2  15    3.57    0.42
  -2  -2  15    4.45    0.50
  -1  -2  15    1.20    0.40
   0  -2  15    0.47    0.37
   1  -2  15    1.22    0.41
   2  -2  15    0.76    0.36
   3  -2  15    3.21    0.44
  -4   2 -15    0.63    0.46
  -5   2 -15   12.00    0.84
  -4  -1  15    0.05    0.32
  -4  -1  15   -0.07    0.44
  -3  -1  15    0.60    0.32
  -3  -1  15    0.94    0.40
  -2  -1  15    1.35    0.41
  -2  -1  15    1.52    0.32
  -1  -1  15    5.36    0.49
   0  -1  15   18.30    0.82
   1  -1  15   10.60    0.62
   2  -1  15    3.25    0.41
   3  -1  15    1.29    0.37
  -4   1 -15    5.08    0.54
  -5   1 -15    3.12    0.48
  -4   0  15    2.05    0.42
  -3   0  15    0.62    0.35
  -3   0  15    0.31    0.26
  -2   0  15    4.80    0.35
  -2   0  15    5.74    0.50
  -1   0  15    3.83    0.42
   0   0  15    0.06    0.31
   1   0  15   10.81    0.67
   2   0  15    0.30    0.33
   3   0  15   19.27    0.82
   4   0  15    0.29    0.34
  -5   0 -15   -0.08    0.40
  -4   1  15    0.95    0.36
  -3   1  15    3.33    0.43
  -2   1  15    7.08    0.38
  -2   1  15    6.42    0.47
  -1   1  15    3.06    0.38
  -1   1  15    3.42    0.27
   0   1  15    0.91    0.32
   1   1  15    6.22    0.46
   2   1  15    1.36    0.32
   3   1  15   12.38    0.66
   4   1  15    1.83    0.36
  -5  -1 -15    1.45    0.39
  -6  -1 -15    4.99    0.51
  -4   2  15    1.29    0.36
  -3   2  15    0.25    0.31
  -2   2  15   11.49    0.65
  -1   2  15    0.50    0.31
   0   2  15    7.54    0.56
   1   2  15    0.34    0.30
   2   2  15    0.44    0.30
   3   2  15   14.07    0.71
   4   2  15    5.54    0.46
  -5  -2 -15   28.20    0.92
  -6  -2 -15    4.00    0.44
  -4   3  15    1.07    0.33
  -3   3  15    1.94    0.35
  -2   3  15    1.95    0.35
  -1   3  15   13.35    0.67
   0   3  15    4.40    0.41
   1   3  15   32.86    1.07
   2   3  15    0.48    0.32
   3   3  15   15.51    0.75
   4   3  15   12.57    0.72
  -5  -3 -15    0.71    0.32
   5   3  15    0.64    0.37
  -4   4  15    3.75    0.39
  -3   4  15    0.52    0.31
  -2   4  15   14.54    0.70
  -1   4  15    2.00    0.36
   0   4  15    2.80    0.37
   1   4  15    9.96    0.63
   2   4  15   -0.09    0.34
   3   4  15   18.08    0.78
   4   4  15    1.37    0.39
   5   4  15    0.18    0.36
  -3   5  15    7.73    0.52
  -2   5  15    1.13    0.34
  -1   5  15    0.11    0.31
   0   5  15    0.26    0.32
   1   5  15    3.62    0.44
   2   5  15   -0.17    0.33
   3   5  15   20.06    0.90
   4   5  15    0.62    0.41
   5   5  15    2.27    0.47
  -2   6  15   13.41    0.71
  -1   6  15    1.28    0.37
   0   6  15    7.72    0.55
   1   6  15    1.01    0.39
   2   6  15    4.44    0.48
   3   6  15    4.30    0.51
   4   6  15    8.71    0.65
  -1  -4  16    0.46    0.42
   0  -4  16   -0.27    0.45
   1  -4  16    2.44    0.54
  -3  -3  16   -0.97    0.39
  -2  -3  16    0.24    0.38
  -1  -3  16    1.27    0.48
  -1  -3  16    1.30    0.38
   0  -3  16    0.29    0.42
   1  -3  16    9.15    0.64
   2  -3  16    0.23    0.39
  -3  -2  16    3.32    0.44
  -2  -2  16    0.91    0.43
  -2  -2  16    1.05    0.37
  -1  -2  16    0.29    0.40
   0  -2  16    1.39    0.43
   1  -2  16    1.55    0.44
   2  -2  16    5.71    0.53
  -4   2 -16    2.30    0.50
  -3  -1  16    1.13    0.42
  -3  -1  16    1.01    0.34
  -2  -1  16    0.43    0.40
  -2  -1  16   -0.01    0.29
  -1  -1  16    2.08    0.41
   0  -1  16    0.76    0.38
   1  -1  16   -0.19    0.36
   2  -1  16    2.12    0.40
   3  -1  16    4.47    0.50
  -4   1 -16    2.72    0.47
  -5   1 -16    0.92    0.47
  -3   0  16    0.37    0.39
  -2   0  16    0.36    0.36
  -2   0  16   -0.09    0.25
  -1   0  16    8.15    0.60
   0   0  16    0.98    0.37
   1   0  16   17.55    0.80
   2   0  16   -0.06    0.33
   3   0  16    0.93    0.37
  -5   0 -16    0.65    0.43
  -3   1  16    0.56    0.37
  -2   1  16   13.16    0.72
  -1   1  16    1.18    0.36
  -1   1  16    1.64    0.25
   0   1  16    7.39    0.53
   1   1  16   23.41    0.90
   2   1  16    5.71    0.46
   3   1  16    9.33    0.65
   4   1  16    0.49    0.34
  -5  -1 -16    1.16    0.40
  -3   2  16   13.46    0.73
  -2   2  16    0.26    0.34
  -1   2  16    3.00    0.39
   0   2  16    5.10    0.46
   1   2  16    0.63    0.33
   2   2  16    4.90    0.46
   3   2  16    1.30    0.36
   4   2  16    9.29    0.61
  -5  -2 -16    0.96    0.37
  -3   3  16    2.06    0.38
  -2   3  16    3.77    0.43
  -1   3  16    7.33    0.52
   0   3  16    0.49    0.31
   1   3  16    2.79    0.41
   2   3  16    0.37    0.35
   3   3  16    0.69    0.37
   4   3  16   19.97    0.89
  -5  -3 -16    0.55    0.34
  -3   4  16    0.98    0.36
  -2   4  16    0.17    0.33
  -1   4  16    8.38    0.63
   0   4  16    3.54    0.44
   1   4  16    2.42    0.39
   2   4  16    0.37    0.34
   3   4  16    9.10    0.69
   4   4  16    9.89    0.70
  -2   5  16    1.16    0.38
  -1   5  16    0.49    0.35
   0   5  16   10.75    0.67
   1   5  16   11.29    0.72
   2   5  16   24.36    0.98
   3   5  16    4.32    0.51
   4   5  16    7.34    0.58
   0   6  16    0.79    0.41
   1   6  16    0.19    0.38
   2   6  16    4.33    0.51
   3   6  16    0.28    0.43
  -1  -3  17    0.58    0.40
   0  -3  17    2.17    0.49
   1  -3  17    0.60    0.44
  -2  -2  17   -0.13    0.36
  -1  -2  17    0.83    0.37
  -1  -2  17    0.13    0.42
   0  -2  17    2.65    0.49
   1  -2  17    0.40    0.41
   2  -2  17    6.09    0.60
  -2  -1  17    0.36    0.33
  -2  -1  17    0.02    0.40
  -1  -1  17    0.90    0.32
  -1  -1  17    0.56    0.41
   0  -1  17    2.00    0.46
   1  -1  17    0.77    0.41
   2  -1  17   16.10    0.84
   3  -1  17    0.46    0.41
  -2   0  17    3.98    0.50
  -1   0  17    2.13    0.32
  -1   0  17    1.84    0.41
   0   0  17    2.85    0.46
   1   0  17   14.35    0.79
   2   0  17    2.18    0.44
   3   0  17    2.56    0.46
  -2   1  17    3.40    0.46
  -1   1  17    1.18    0.40
   0   1  17    9.45    0.69
   1   1  17    8.89    0.68
   2   1  17    2.18    0.41
   3   1  17    1.09    0.38
   4   1  17    0.98    0.37
  -2   2  17    1.81    0.43
  -1   2  17    0.25    0.33
   0   2  17    2.53    0.40
   1   2  17    0.86    0.38
   2   2  17   18.47    0.85
   3   2  17    2.36    0.44
   4   2  17    1.16    0.39
  -5  -2 -17    8.99    0.64
  -2   3  17    1.51    0.40
  -1   3  17    2.04    0.38
   0   3  17    2.31    0.40
   1   3  17    6.56    0.54
   2   3  17   27.79    1.04
   3   3  17    5.91    0.54
   4   3  17    6.71    0.55
  -2   4  17    3.61    0.46
  -1   4  17    2.13    0.41
   0   4  17    5.36    0.50
   1   4  17    0.69    0.39
   2   4  17    0.33    0.39
   3   4  17    3.59    0.50
   4   4  17    1.46    0.44
   0   5  17    4.01    0.50
   1   5  17    0.74    0.40
   2   5  17    1.43    0.44
   3   5  17   -0.15    0.41
  -1  -2  18    0.54    0.38
   0  -2  18    2.98    0.53
   1  -2  18    0.65    0.46
   2  -2  18    1.42    0.46
  -1  -1  18    4.01    0.42
  -1  -1  18    2.71    0.50
   0  -1  18    0.33    0.42
   1  -1  18    4.67    0.54
   2  -1  18   -0.06    0.41
  -1   0  18    0.70    0.41
   0   0  18    2.46    0.47
   1   0  18    5.47    0.54
   2   0  18    0.35    0.40
   3   0  18    1.77    0.43
  -1   1  18    0.03    0.38
   0   1  18    1.35    0.42
   1   1  18    0.31    0.36
   2   1  18    0.36    0.37
   3   1  18   15.73    0.86
  -1   2  18    4.99    0.49
   0   2  18    2.88    0.44
   1   2  18    4.20    0.48
   2   2  18    9.47    0.70
   3   2  18    0.88    0.38
   4   2  18   10.82    0.78
  -1   3  18    2.32    0.46
   0   3  18    0.96    0.41
   1   3  18    6.61    0.54
   2   3  18   -0.13    0.36
   3   3  18    0.49    0.40
   4   3  18    0.32    0.41
   0   4  18    0.86    0.39
   1   4  18   10.09    0.76
   2   4  18    1.16    0.43
   3   4  18    7.93    0.63
   1  -1  19    0.22    0.44
   1   0  19    2.82    0.48
   2   0  19    1.62    0.46
   0   1  19    4.03    0.50
   1   1  19    0.15    0.41
   2   1  19    4.80    0.53
   3   1  19    0.83    0.43
   1   2  19    1.74    0.42
   2   2  19    0.60    0.40
   3   2  19    0.80    0.43
   1   3  19   -0.24    0.41
   2   3  19    1.41    0.43
   3   3  19    1.91    0.45
   0   0   0    0.00    0.00
;
_shelx_hkl_checksum     26689
_shelx_res_file
;
TITL  SIR92 run in space group P -1
    shelx.res
    created by SHELXL-2017/1 at 13:53:53 on 15-Dec-2017
CELL   0.71073    6.5411   7.3889  15.0662  78.772  86.872  87.376
ZERR 538976288    0.0004   0.0006   0.0012   0.003   0.003   0.003
LATT  1
SFAC    C   H   N   O   S   BR
UNIT    20  26   6   4   4   2
OMIT 0 0 1
OMIT 0 0 2
OMIT 0 1 0
OMIT 1 0 0
MERG    2
L.S.   10
ACTA
BOND   $H
CONF
TEMP     23.0
SIZE   0.30  0.20  0.20
FMAP   2
PLAN    25
WGHT    0.100000
FVAR       0.23181
BR1   6    0.202624    0.639379    0.518118    11.00000    0.04886    0.05672 =
         0.05380   -0.01927   -0.01720   -0.00949
S1    5    1.365011    0.378186    0.833697    11.00000    0.03234    0.03151 =
         0.04686   -0.01319   -0.01642    0.00885
S2    5    0.246435    0.895962    0.934480    11.00000    0.05710    0.02954 =
         0.04319   -0.01244   -0.01255   -0.00324
O1    4    0.631250    1.135858    0.715589    11.00000    0.03436    0.03555 =
         0.04984   -0.02031   -0.01224    0.00715
AFIX 143
H1    2    0.549609    1.212576    0.731208    11.00000   -1.50000
AFIX   0
O2    4    0.148705    0.901208    0.845636    11.00000    0.07239    0.02964 =
         0.05543   -0.00989   -0.03388    0.00265
N2    3    1.055286    0.588386    0.767005    11.00000    0.02729    0.02405 =
         0.04167   -0.00825   -0.01323    0.00234
AFIX  43
H2    2    1.118492    0.677474    0.781222    11.00000   -1.20000
AFIX   0
N1    3    0.870508    0.622326    0.725196    11.00000    0.02442    0.03010 =
         0.03646   -0.00856   -0.00811    0.00433
N3    3    1.030259    0.282036    0.764210    11.00000    0.03739    0.02600 =
         0.05656   -0.01234   -0.01823    0.00189
AFIX  93
H3A   2    0.914173    0.307004    0.739579    11.00000   -1.20000
H3B   2    1.078445    0.170079    0.775254    11.00000   -1.20000
AFIX   0
C8    1    1.134778    0.415935    0.785125    11.00000    0.02829    0.02493 =
         0.03005   -0.00825   -0.00305    0.00304
C1    1    0.616915    0.849542    0.668059    11.00000    0.02540    0.02732 =
         0.02671   -0.00404   -0.00384    0.00312
C2    1    0.532453    1.027367    0.669015    11.00000    0.02942    0.02796 =
         0.02876   -0.00573   -0.00320    0.00175
C7    1    0.805405    0.790575    0.713173    11.00000    0.03056    0.02896 =
         0.03140   -0.00835   -0.00390    0.00082
AFIX  43
H7    2    0.880391    0.876802    0.733761    11.00000   -1.20000
AFIX   0
C6    1    0.515878    0.733935    0.622321    11.00000    0.03278    0.03063 =
         0.02975   -0.00626   -0.00469    0.00116
AFIX  43
H6    2    0.569083    0.615671    0.620691    11.00000   -1.20000
AFIX   0
C3    1    0.355912    1.088360    0.623893    11.00000    0.03407    0.03016 =
         0.03900   -0.00591   -0.00886    0.00908
AFIX  43
H3    2    0.303377    1.207637    0.623406    11.00000   -1.20000
AFIX   0
C4    1    0.257445    0.972703    0.579572    11.00000    0.03033    0.04596 =
         0.03730   -0.00240   -0.01154    0.00629
AFIX  43
H4    2    0.138113    1.013107    0.549756    11.00000   -1.20000
AFIX   0
C9    1    0.507420    0.828659    0.917171    11.00000    0.05238    0.05038 =
         0.04619   -0.00791   -0.00977   -0.00975
AFIX 137
H9A   2    0.515330    0.720236    0.890719    11.00000   -1.50000
H9B   2    0.571912    0.802429    0.974224    11.00000   -1.50000
H9C   2    0.576099    0.926930    0.877212    11.00000   -1.50000
AFIX   0
C5    1    0.338317    0.796110    0.580030    11.00000    0.03144    0.03768 =
         0.02893   -0.00634   -0.00544   -0.00327
C10   1    0.167101    0.688383    1.006693    11.00000    0.06193    0.05671 =
         0.05206   -0.00249    0.00350   -0.01432
AFIX 137
H10A  2    0.021445    0.695224    1.018271    11.00000   -1.50000
H10B  2    0.234427    0.672440    1.062883    11.00000   -1.50000
H10C  2    0.202633    0.585505    0.977881    11.00000   -1.50000
AFIX   0
HKLF 4
REM   SIR92 run in space group P -1
REM R1 =  0.0298 for    2661 Fo > 4sig(Fo)  and  0.0414 for all    3295 data
REM    165 parameters refined using      0 restraints
END
WGHT      0.0418      0.0494
REM Highest difference peak  0.270,  deepest hole -0.342,  1-sigma level  0.068
Q1    1   0.3145  0.6060  0.4973  11.00000  0.05    0.27
Q2    1   0.5540  0.9260  0.6759  11.00000  0.05    0.26
Q3    1   0.1277  0.7283  0.3960  11.00000  0.05    0.24
Q4    1   0.3718  0.8550  0.9264  11.00000  0.05    0.24
Q5    1   1.3505  0.3998  0.8967  11.00000  0.05    0.23
Q6    1   1.0149  0.3716  0.6408  11.00000  0.05    0.21
Q7    1   0.1461  0.6831  0.4561  11.00000  0.05    0.21
Q8    1   0.4360  0.4729  0.9863  11.00000  0.05    0.21
Q9    1  -0.1422  0.7247  1.0770  11.00000  0.05    0.21
Q10   1   0.1898  0.7455  0.5186  11.00000  0.05    0.21
Q11   1   1.2267  0.3085  0.9225  11.00000  0.05    0.21
Q12   1   0.7950  0.6865  0.7442  11.00000  0.05    0.20
Q13   1   0.4005  0.9484  0.4924  11.00000  0.05    0.20
Q14   1   0.1934  0.7932  0.4333  11.00000  0.05    0.20
Q15   1   0.8305  0.5301  0.7168  11.00000  0.05    0.20
Q16   1   0.7174  1.0206  0.8016  11.00000  0.05    0.20
Q17   1   0.8044  0.4878  0.5945  11.00000  0.05    0.20
Q18   1  -0.1001  1.1337  0.6228  11.00000  0.05    0.20
Q19   1   0.7009  0.8154  0.6980  11.00000  0.05    0.19
Q20   1   0.4202  1.0071  0.5017  11.00000  0.05    0.19
Q21   1   0.9872  0.6056  0.7251  11.00000  0.05    0.19
Q22   1   0.0982  0.9780  0.8420  11.00000  0.05    0.19
Q23   1   0.7623  1.0970  0.7222  11.00000  0.05    0.19
Q24   1   0.9294  0.5192  0.6240  11.00000  0.05    0.19
Q25   1   0.1631  0.7065  1.0584  11.00000  0.05    0.19
;
_shelx_res_checksum     33780
data_1
_publ_section_title
;
Crystal structure and Hirshfeld surface analysis of
(<i>E</i>)-2-(5-bromo-2-hydroxybenzylidene)hydrazinecarbothioamide
dimethyl sulfoxide monosolvate
;
loop_
    _publ_author_name
    _publ_author_footnote
    _publ_author_address
    'Palaniyappan Sivajeyanthi' ?
;
Department of Chemistry
Government Arts College (Autonomous)
Thanthonimalai
Karur- 639 005
Tamil Nadu, India
;
    'Muthaiah Jeevaraj' ?
;
Department of Chemistry
Government Arts College (Autonomous)
Thanthonimalai
Karur- 639 005
Tamil Nadu, India
;
    'Bellarmin Edison' ?
;
Department of Chemistry
Government Arts College (Autonomous)
Thanthonimalai
Karur- 639 005
Tamil Nadu, India
;
    'Kasthuri Balasubramani' ?
;
Department of Chemistry
Government Arts College (Autonomous)
Thanthonimalai
Karur- 639 005
Tamil Nadu, India
;
_publ_section_synopsis
;
The molecule of the title Schiff base, has an <i>E</i> conformation with respect
to the C\\db N bond, and a dihedral angle of 14.54(11)\%  between the benzene
ring and the mean plane of the N---N---C(N)\\db S hydrazinecarbothioamide
unit.
;
