# Supplementary material for: Crystal structure and Hirshfeld surface analysis of (E)-2-(5-bromo-2-hy­droxy­benzyl­idene)hydrazine­carbo­thio­amide di­methyl sulfoxide monosolvate
Source: Acta Crystallogr E Crystallogr Commun. 2018 Jan 9;74(Pt 2):119–23. doi: 10.1107/S2056989018000233 (PMC5956319; doi:10.1107/S2056989018000233)
Supplement: Supplementary file 2 [file e-74-00119-Isup2.hkl]

data_I                                                                          
_shelx_title '  SIR92 run in space group P -1'                                  
_shelx_refln_list_code          4                                               
_shelx_F_calc_maximum      139.85                                               
_exptl_crystal_F_000       354.00                                               
_reflns_d_resolution_high  0.7507                                               
                                                                                
loop_                                                                           
 _space_group_symop_operation_xyz                                               
 'x, y, z'                                                                      
 '-x, -y, -z'                                                                   
                                                                                
_cell_length_a     6.5411                                                       
_cell_length_b     7.3889                                                       
_cell_length_c    15.0662                                                       
_cell_angle_alpha  78.772                                                       
_cell_angle_beta   86.872                                                       
_cell_angle_gamma  87.376                                                       
                                                                                
_shelx_F_squared_multiplier     1.000                                           
                                                                                
loop_                                                                           
 _refln_index_h                                                                 
 _refln_index_k                                                                 
 _refln_index_l                                                                 
 _refln_F_squared_calc                                                          
 _refln_F_squared_meas                                                          
 _refln_F_squared_sigma                                                         
 _refln_observed_status                                                         
   2   0   0       3054.98       3109.17        26.05 o                         
   3   0   0       1084.35       1131.34         9.83 o                         
   4   0   0          8.42          9.72         1.05 o                         
   5   0   0        810.88        801.10        10.70 o                         
   6   0   0        105.60         98.58         4.92 o                         
   7   0   0        442.64        443.09        16.56 o                         
   8   0   0         47.18         42.62         8.93 o                         
  -8   1   0         49.52         56.76         9.49 o                         
  -7   1   0          4.42         10.85         7.82 o                         
  -6   1   0        216.65        214.75        16.75 o                         
  -5   1   0        592.79        588.47        11.63 o                         
  -4   1   0        987.37        990.82        13.82 o                         
  -3   1   0       2940.66       3007.29        33.54 o                         
  -2   1   0        959.46        989.99        10.10 o                         
  -1   1   0       9075.95       8254.51        81.47 o                         
   1   1   0         17.76         22.79         1.24 o                         
   2   1   0       1490.26       1581.38        15.96 o                         
   3   1   0        745.52        806.22         7.77 o                         
   4   1   0        113.18        101.93         2.22 o                         
   5   1   0         33.70         30.98         2.39 o                         
   6   1   0          4.04          9.49         5.40 o                         
   7   1   0        101.58         98.44         8.56 o                         
   8   1   0          1.28         -3.72         7.82 o                         
  -7   2   0        250.66        252.71        12.47 o                         
  -6   2   0         23.96         17.13         3.82 o                         
  -5   2   0         22.32         22.60         7.35 o                         
  -4   2   0        687.82        670.99        11.47 o                         
  -3   2   0        305.88        291.90         4.54 o                         
  -2   2   0        806.79        795.59         9.28 o                         
  -1   2   0         12.13         12.24         0.74 o                         
   0   2   0        536.89        536.20         7.37 o                         
   1   2   0         16.59         15.93         1.26 o                         
   2   2   0       2007.23       2022.00        22.83 o                         
   3   2   0        709.88        733.66         7.96 o                         
   4   2   0        665.52        646.54         9.46 o                         
   5   2   0        289.45        296.18         5.79 o                         
   6   2   0        626.28        623.05        25.49 o                         
   7   2   0         62.15         80.02         8.75 o                         
   8   2   0         29.78         20.84         8.37 o                         
  -8   3   0          1.29         -5.58         7.26 o                         
  -7   3   0         94.56         99.19         8.56 o                         
  -6   3   0          1.40         -5.02         5.02 o                         
  -5   3   0        220.15        205.45         8.75 o                         
  -4   3   0        361.97        340.65         6.66 o                         
  -3   3   0         36.10         39.15         2.04 o                         
  -2   3   0       2224.30       2202.62        34.93 o                         
  -1   3   0         52.42         37.52         1.75 o                         
   0   3   0       1823.25       1835.23        34.92 o                         
   1   3   0       2919.53       2997.05        39.18 o                         
   2   3   0         93.53         92.62         2.24 o                         
   3   3   0       2801.37       2822.30        31.92 o                         
   4   3   0         78.27         71.27         2.53 o                         
   5   3   0       1758.76       1746.18        29.80 o                         
   6   3   0        146.21        145.22        13.58 o                         
   7   3   0          1.31          1.39         3.98 o                         
   8   3   0         20.54         14.33         8.00 o                         
  -7   4   0        189.11        191.12        12.65 o                         
  -6   4   0          0.91          7.07         6.14 o                         
  -5   4   0        375.27        331.38         6.91 o                         
  -4   4   0       1296.19       1247.95        39.73 o                         
  -3   4   0        328.12        289.52        28.19 o                         
  -2   4   0        449.27        456.05         6.73 o                         
  -1   4   0       1107.09       1139.99        19.69 o                         
   0   4   0       5761.96       5639.83        72.67 o                         
   1   4   0        589.67        564.53         7.15 o                         
   2   4   0       3650.68       3742.79        49.17 o                         
   3   4   0         24.87         32.66         1.67 o                         
   4   4   0         95.35         91.32         3.30 o                         
   5   4   0        442.21        434.78        10.13 o                         
   6   4   0          0.42         -1.51         3.84 o                         
   7   4   0         89.34         93.08         7.72 o                         
  -7   5   0          0.73         -3.35         7.82 o                         
  -6   5   0         70.60         68.85         8.19 o                         
  -5   5   0         22.73         30.33         6.14 o                         
  -4   5   0        552.27        512.50        15.45 o                         
  -3   5   0        269.09        124.68         4.84 o                         
  -2   5   0        412.36        369.04         6.01 o                         
  -1   5   0        169.23        169.97         3.68 o                         
   0   5   0         99.82        117.66         3.67 o                         
   1   5   0        589.20        629.97         8.18 o                         
   2   5   0        274.47        272.19         4.90 o                         
   3   5   0        239.37        242.48         6.71 o                         
   4   5   0         63.49         75.57         5.40 o                         
   5   5   0          0.31         -0.74         3.55 o                         
   6   5   0         18.34         17.11         4.66 o                         
   7   5   0        106.71        111.28        10.24 o                         
  -6   6   0          3.91         11.17         7.44 o                         
  -5   6   0         36.56         37.96         6.51 o                         
  -4   6   0         35.69         25.49         5.95 o                         
  -3   6   0          5.79         14.33         4.47 o                         
  -2   6   0        143.50        147.82         3.92 o                         
  -1   6   0          3.35          3.34         1.82 o                         
   0   6   0         21.41         25.29         3.17 o                         
   1   6   0         69.64         68.83         2.88 o                         
   2   6   0         42.52         46.62         2.28 o                         
   3   6   0        176.20        177.15         7.17 o                         
   4   6   0         50.04         54.33         4.80 o                         
   5   6   0        192.37        192.85         9.68 o                         
   6   6   0         41.52         43.85         8.84 o                         
  -5   7   0          5.27          5.02         6.51 o                         
  -4   7   0          1.14          5.58         5.58 o                         
  -3   7   0         26.54         33.68         5.95 o                         
  -2   7   0        688.34        660.44        18.05 o                         
  -1   7   0          2.93          6.42         2.63 o                         
   0   7   0        151.53        159.68         4.59 o                         
   1   7   0         14.87         16.99         2.88 o                         
   2   7   0        136.48        125.71         6.38 o                         
   3   7   0        327.20        354.58         9.93 o                         
   4   7   0          2.12          0.32         4.47 o                         
   5   7   0        276.33        298.06        10.72 o                         
  -4   8   0         48.49         54.34         7.82 o                         
  -3   8   0          6.55          8.19         5.95 o                         
  -2   8   0          5.25         10.98         5.21 o                         
  -1   8   0         47.82         58.32         4.51 o                         
   0   8   0        281.55        298.07         6.65 o                         
   1   8   0        244.66        251.70        14.24 o                         
   2   8   0        158.07        163.45         9.30 o                         
   3   8   0         16.28         21.97         5.05 o                         
   4   8   0         19.98         22.27         5.45 o                         
  -2   9   0        113.91        119.29         8.37 o                         
  -1   9   0          1.39         -3.35         6.89 o                         
   0   9   0          1.17          6.51         7.26 o                         
   1   9   0         25.34         16.56         7.63 o                         
   2   9   0         25.35         23.19         7.91 o                         
   3   9   0         48.67         53.16         7.72 o                         
  -3  -9   1          4.64          8.93         7.82 o                         
  -2  -9   1         70.31         86.01         6.96 o                         
  -1  -9   1         37.92         31.26         7.63 o                         
   0  -9   1          0.49          2.23         6.89 o                         
   1  -9   1        140.69        144.41        10.79 o                         
   2  -9   1          0.70          8.19         6.14 o                         
  -4  -8   1         26.79         32.60         5.85 o                         
  -3  -8   1        226.50        232.27        14.42 o                         
  -2  -8   1         83.36         90.85         6.30 o                         
  -1  -8   1        101.87        113.75         7.35 o                         
   0  -8   1         75.83         95.04         4.17 o                         
   1  -8   1          0.49          1.67         4.65 o                         
   2  -8   1          9.26          4.47         5.21 o                         
   3  -8   1         47.46         63.46         7.44 o                         
   4  -8   1          3.10          5.95         6.89 o                         
  -5  -7   1          1.14          9.49         5.26 o                         
  -4  -7   1         22.94         19.24         4.93 o                         
  -3  -7   1         25.79         28.89         4.74 o                         
  -2  -7   1        548.29        540.41        12.24 o                         
  -1  -7   1          1.41          0.43         2.18 o                         
   0  -7   1         79.36         83.10         3.49 o                         
   1  -7   1          1.20         -0.60         2.70 o                         
   2  -7   1         41.42         43.55         5.40 o                         
   3  -7   1         25.33         30.15         5.40 o                         
   4  -7   1         21.63         38.89         6.89 o                         
   5  -7   1        364.91        377.21        15.45 o                         
  -6  -6   1          3.83          4.37         5.13 o                         
  -5  -6   1         54.97         71.03         8.75 o                         
  -4  -6   1         90.79         87.59        11.72 o                         
  -3  -6   1        341.28        327.04         8.88 o                         
  -2  -6   1        163.86        168.28         4.19 o                         
  -1  -6   1        184.42        182.96         8.15 o                         
   0  -6   1        318.24        307.90         5.79 o                         
   1  -6   1        574.54        581.18         9.09 o                         
   2  -6   1        200.77        210.38         5.75 o                         
   3  -6   1        194.87        200.05         8.75 o                         
   4  -6   1         80.05         68.85         6.51 o                         
   5  -6   1          9.37         12.47         6.14 o                         
   6  -6   1         36.37         28.10         7.44 o                         
  -7  -5   1          5.18          3.35         7.63 o                         
  -6  -5   1        106.26        114.11         8.84 o                         
  -5  -5   1          1.60         -2.05         3.82 o                         
  -4  -5   1       1052.04       1035.79        19.28 o                         
  -3  -5   1          7.57          2.66         3.09 o                         
  -2  -5   1       1486.68       1517.22        25.99 o                         
  -1  -5   1         29.91         34.21         2.60 o                         
   0  -5   1        457.22        467.87         7.35 o                         
   1  -5   1       1450.87       1403.98        19.11 o                         
   2  -5   1          0.19          1.03         1.42 o                         
   3  -5   1       1092.00       1065.23        14.78 o                         
   4  -5   1          3.12          3.72         4.65 o                         
   5  -5   1          9.00          8.56         5.77 o                         
   6  -5   1          1.31          0.37         6.14 o                         
   7  -5   1        145.93        168.04        11.54 o                         
  -7  -4   1          1.73         -2.61         5.86 o                         
  -6  -4   1          1.45         -2.58         3.97 o                         
  -5  -4   1        150.17        141.53         6.38 o                         
  -4  -4   1          2.35          2.40         4.47 o                         
  -3  -4   1        465.95        467.20         9.87 o                         
  -2  -4   1        840.89        867.79        12.64 o                         
  -1  -4   1        983.99        981.17        13.90 o                         
   0  -4   1         17.24         27.10         1.95 o                         
   1  -4   1         19.92         19.26         3.49 o                         
   2  -4   1        191.45        208.74         3.78 o                         
   3  -4   1        536.39        525.65         9.43 o                         
   4  -4   1         33.76         37.59         2.59 o                         
   5  -4   1        248.84        223.03         7.72 o                         
   6  -4   1          1.46          0.19         5.40 o                         
   7  -4   1          0.33          8.00         7.44 o                         
  -8  -3   1          6.68          2.23         8.56 o                         
  -7  -3   1         49.28         52.30         5.00 o                         
  -6  -3   1        575.11        587.65        12.81 o                         
  -5  -3   1         11.51         13.17         6.23 o                         
  -4  -3   1          4.54          3.86         1.59 o                         
  -3  -3   1        546.04        601.89         7.69 o                         
  -2  -3   1       1163.24       1204.08        14.31 o                         
  -1  -3   1         38.33         47.38         2.17 o                         
   0  -3   1       1220.16       1238.55        17.00 o                         
   1  -3   1       2162.97       2380.83        31.01 o                         
   2  -3   1        153.20        161.61         3.63 o                         
   3  -3   1        957.93        940.37        13.03 o                         
   4  -3   1        367.93        357.08         7.10 o                         
   5  -3   1        404.44        388.57         8.28 o                         
   6  -3   1        197.57        173.25        10.05 o                         
   7  -3   1        105.12        109.42         9.12 o                         
   8  -3   1          8.98         11.35         7.63 o                         
  -8  -2   1          4.87         -2.61         7.26 o                         
  -7  -2   1          6.21          7.01         3.75 o                         
  -6  -2   1        469.63        479.13        10.62 o                         
  -5  -2   1        143.93        156.97         7.91 o                         
  -4  -2   1        627.23        651.34        12.04 o                         
  -3  -2   1        623.03        634.35         7.05 o                         
  -2  -2   1        124.55        153.47         5.59 o                         
  -1  -2   1       2366.92       2455.96        32.05 o                         
   0  -2   1        878.55        906.76        15.00 o                         
   1  -2   1       4105.36       4037.95        63.14 o                         
   2  -2   1       1085.44       1052.34        12.12 o                         
   3  -2   1        738.54        717.01        10.02 o                         
   4  -2   1        213.04        219.93         7.07 o                         
   5  -2   1         36.05         36.29         4.84 o                         
   6  -2   1        220.71        224.61         9.68 o                         
   7  -2   1         46.56         45.41         7.07 o                         
   8  -2   1         83.79         91.00         9.49 o                         
  -8  -1   1         10.14         16.00         7.63 o                         
  -7  -1   1         35.67         42.06         7.07 o                         
  -6  -1   1         76.51         70.83         3.82 o                         
  -5  -1   1         99.24        106.76         3.30 o                         
  -4  -1   1       2154.17       2082.82        27.65 o                         
  -3  -1   1       1173.27       1206.93        12.51 o                         
  -2  -1   1       3967.17       4063.38        40.34 o                         
  -1  -1   1        193.72        224.75         2.98 o                         
   0  -1   1       1843.69       1511.37        24.34 o                         
   1  -1   1       2189.05       2307.33        29.36 o                         
   2  -1   1        445.30        433.92         4.30 o                         
   3  -1   1       9445.50       9510.84       104.88 o                         
   4  -1   1        288.82        302.02         6.71 o                         
   5  -1   1         46.48         42.52         3.55 o                         
   6  -1   1          3.20         -0.42         3.55 o                         
   7  -1   1          3.25          1.65         4.39 o                         
   8  -1   1        125.66        117.80        10.42 o                         
  -8   0   1         38.30         53.97         8.75 o                         
  -7   0   1         93.28         90.26         8.56 o                         
  -6   0   1        279.01        298.68        12.28 o                         
  -5   0   1        311.19        292.35         8.60 o                         
  -4   0   1        544.82        582.36         5.87 o                         
  -3   0   1        621.31        587.09         5.32 o                         
  -2   0   1        354.35        394.42         3.91 o                         
  -1   0   1       1133.65       1035.46        10.44 o                         
   1   0   1       1605.24       1265.92        33.86 o                         
   2   0   1       1691.58       1750.73        16.00 o                         
   3   0   1        338.52        321.72         3.42 o                         
   4   0   1         94.19        121.98         2.23 o                         
   5   0   1        452.65        425.21         5.65 o                         
   6   0   1         19.43         21.90         3.55 o                         
   7   0   1         91.08         73.64        16.66 o                         
   8   0   1         70.20         64.02         8.75 o                         
  -8   1   1         55.19         58.81         9.30 o                         
  -7   1   1         11.31         13.03         5.95 o                         
  -6   1   1        504.49        475.30        25.68 o                         
  -5   1   1         40.78         40.95         4.00 o                         
  -4   1   1         11.49          9.02         1.29 o                         
  -3   1   1        174.84        200.57         2.91 o                         
  -2   1   1       1570.56       1712.40        19.14 o                         
  -1   1   1       2428.10       2538.89        32.09 o                         
   1   1   1        305.45        314.87         3.04 o                         
   2   1   1         18.16         14.51         1.07 o                         
   3   1   1        216.46        221.82         2.41 o                         
   4   1   1        620.14        616.23         6.88 o                         
   5   1   1        692.78        681.37        10.90 o                         
   6   1   1        667.87        653.56        19.54 o                         
   7   1   1        184.44        219.40        12.65 o                         
   8   1   1         35.40         32.57         8.37 o                         
  -7   2   1          7.19          6.22         4.54 o                         
  -6   2   1        411.23        405.89         9.85 o                         
  -5   2   1          0.93          1.65         2.89 o                         
  -4   2   1        944.93        946.60        18.45 o                         
  -3   2   1        590.39        591.04        10.33 o                         
  -2   2   1        316.31        325.56         4.13 o                         
  -1   2   1       7035.68       7004.93       107.51 o                         
   0   2   1        197.56        239.13         3.76 o                         
   1   2   1      11252.93      10853.66       121.45 o                         
   2   2   1        679.85        713.76         7.58 o                         
   3   2   1       1550.35       1598.84        16.40 o                         
   4   2   1        781.52        810.30         9.94 o                         
   5   2   1          1.50         -0.53         3.08 o                         
   6   2   1        567.01        606.29        18.61 o                         
   7   2   1         26.19         23.63         7.07 o                         
   8   2   1        147.43        151.29        11.91 o                         
  -7   3   1          5.64          9.86         6.33 o                         
  -6   3   1          3.08          0.56         5.02 o                         
  -5   3   1         13.82         13.21         5.02 o                         
  -4   3   1       2403.26       2229.92        54.34 o                         
  -3   3   1       1157.86       1079.27        14.57 o                         
  -2   3   1       2058.76       1277.16        29.22 o                         
  -1   3   1       3572.48       3804.06        42.21 o                         
   0   3   1       1765.25       1830.56        23.91 o                         
   1   3   1       1343.77       1434.78        16.36 o                         
   2   3   1         21.83         17.18         0.75 o                         
   3   3   1       2239.20       2202.67        25.10 o                         
   4   3   1        556.38        564.37         8.50 o                         
   5   3   1        183.11        190.64         4.92 o                         
   6   3   1        221.66        222.54         7.50 o                         
   7   3   1         27.68         32.57         7.07 o                         
   8   3   1         85.62         83.74        10.24 o                         
  -7   4   1          5.54          6.33         7.07 o                         
  -6   4   1        133.84        134.36         8.93 o                         
  -5   4   1        300.75        296.26        10.98 o                         
  -4   4   1         53.85         51.66         3.26 o                         
  -3   4   1        138.08        132.71         3.12 o                         
  -2   4   1         13.22         19.87         4.28 o                         
  -1   4   1        758.37        768.16         9.16 o                         
   0   4   1         82.85         98.70         6.51 o                         
   1   4   1          6.98          7.04         0.89 o                         
   2   4   1         62.73         62.86         1.58 o                         
   3   4   1         17.59         12.68         1.03 o                         
   4   4   1        221.07        238.80         4.61 o                         
   5   4   1        301.59        289.78         8.03 o                         
   6   4   1          6.33          9.84         4.37 o                         
   7   4   1        150.48        143.29        10.42 o                         
  -7   5   1          4.07          3.72         8.00 o                         
  -6   5   1        103.83         99.93         8.37 o                         
  -5   5   1         17.88         19.73         5.40 o                         
  -4   5   1         18.67         19.46         2.19 o                         
  -3   5   1          2.15          0.65         1.86 o                         
  -2   5   1        768.04        735.06        18.33 o                         
  -1   5   1        506.67        505.50         8.67 o                         
   0   5   1        532.48        575.20         7.47 o                         
   1   5   1        356.19        377.82         5.75 o                         
   2   5   1        509.25        510.30        12.32 o                         
   3   5   1          1.19          1.03         2.83 o                         
   4   5   1        299.34        318.50         8.68 o                         
   5   5   1        160.60        168.63         7.10 o                         
   6   5   1        350.70        342.60        20.28 o                         
   7   5   1         55.95         58.25         9.12 o                         
  -6   6   1        146.82        164.32        10.79 o                         
  -5   6   1         45.29         55.83         7.26 o                         
  -4   6   1        137.88        141.80         8.56 o                         
  -3   6   1         27.02         24.19         4.84 o                         
  -2   6   1        255.03        238.22         7.44 o                         
  -1   6   1        485.80        488.83         7.83 o                         
   0   6   1        271.48        265.56         4.56 o                         
   1   6   1       3747.10       3760.91        48.92 o                         
   2   6   1        177.87        180.01         3.65 o                         
   3   6   1        212.04        213.28        15.72 o                         
   4   6   1          8.11          9.57         4.14 o                         
   5   6   1        103.23        100.98         9.40 o                         
   6   6   1         72.94         94.57         9.49 o                         
  -5   7   1          0.75          0.19         7.07 o                         
  -4   7   1         99.10         92.49         7.82 o                         
  -3   7   1        422.45        391.17        13.40 o                         
  -2   7   1        439.70        408.47        12.84 o                         
  -1   7   1        593.96        537.33        10.65 o                         
   0   7   1        136.94        146.52         4.42 o                         
   1   7   1          7.70         17.13         3.38 o                         
   2   7   1          7.62          8.80         7.91 o                         
   3   7   1        168.02        168.93         9.30 o                         
   4   7   1        106.69        113.33         6.25 o                         
   5   7   1          9.37         11.72         5.26 o                         
  -4   8   1          0.53          2.98         6.89 o                         
  -3   8   1         24.35         18.24         5.95 o                         
  -2   8   1          0.31         -4.84         4.84 o                         
  -1   8   1          2.03          4.99         3.44 o                         
   0   8   1         21.35         14.43         2.70 o                         
   1   8   1          0.81         -2.61         3.88 o                         
   2   8   1         18.16         14.66         4.67 o                         
   3   8   1         22.69         28.26         5.13 o                         
   4   8   1         38.24         48.86         7.91 o                         
  -3   9   1          1.27         -1.86         6.51 o                         
  -2   9   1         18.98         19.08         4.64 o                         
  -1   9   1         77.72         81.69         8.19 o                         
   0   9   1         37.66         44.10         7.63 o                         
   1   9   1         96.23        103.10         9.49 o                         
   2   9   1         16.82         21.66         9.30 o                         
   3   9   1          7.38         15.49         5.52 o                         
  -2  -9   2          1.86          0.76         5.22 o                         
  -1  -9   2         17.19         17.68         7.63 o                         
   0  -9   2          0.22          2.61         7.44 o                         
   1  -9   2          0.47         -6.70         7.82 o                         
   2  -9   2         26.72         40.57         7.07 o                         
  -4  -8   2         75.95         77.74        16.19 o                         
  -3  -8   2          8.86          3.89         5.13 o                         
  -2  -8   2          7.69          6.35         4.60 o                         
  -1  -8   2         78.50         69.62         5.62 o                         
   0  -8   2         26.36         25.13         3.44 o                         
   1  -8   2        336.34        312.08        11.35 o                         
   2  -8   2         47.49         49.31         6.33 o                         
   3  -8   2         66.99         58.81         7.26 o                         
   4  -8   2         57.81         67.55         8.00 o                         
  -5  -7   2         73.05         71.96         6.75 o                         
  -4  -7   2         12.65         17.60         4.80 o                         
  -3  -7   2         13.94         15.89         7.54 o                         
  -2  -7   2        250.17        247.89         8.80 o                         
  -1  -7   2        390.16        388.28         7.50 o                         
   0  -7   2        259.42        243.69         5.83 o                         
   1  -7   2         11.94         13.11         6.05 o                         
   2  -7   2        119.32        115.19         8.00 o                         
   3  -7   2          1.26          1.49         5.40 o                         
   4  -7   2         84.00         93.98         8.37 o                         
   5  -7   2         24.65         35.54         8.00 o                         
  -6  -6   2         75.80         79.09         9.86 o                         
  -5  -6   2         23.95         19.72         5.11 o                         
  -4  -6   2         66.49         73.37         6.33 o                         
  -3  -6   2        418.02        451.97        19.54 o                         
  -2  -6   2        556.57        560.70         9.26 o                         
  -1  -6   2       1272.12       1285.64        18.14 o                         
   0  -6   2         62.03         63.01         3.31 o                         
   1  -6   2        228.80        236.73         5.12 o                         
   2  -6   2         19.57         21.78         2.73 o                         
   3  -6   2         31.21         28.10         5.40 o                         
   4  -6   2        216.31        206.19        10.05 o                         
   5  -6   2          7.12         10.61         6.14 o                         
   6  -6   2          5.07          5.95         7.07 o                         
  -7  -5   2         42.52         46.52         8.75 o                         
  -6  -5   2         51.80         42.48         5.19 o                         
  -5  -5   2        242.95        241.71        15.54 o                         
  -4  -5   2         62.55         65.89         4.86 o                         
  -3  -5   2          0.65          3.22         3.15 o                         
  -2  -5   2         17.56         19.11         3.29 o                         
  -1  -5   2        352.63        364.65         6.77 o                         
   0  -5   2          2.55          4.68         1.67 o                         
   1  -5   2        148.75        150.95         3.72 o                         
   2  -5   2          0.80          2.90         1.57 o                         
   3  -5   2        166.68        160.53         3.76 o                         
   4  -5   2        225.64        190.93         9.68 o                         
   5  -5   2          1.83         -3.91         5.21 o                         
   6  -5   2        187.40        194.84        12.10 o                         
   7  -5   2          1.51         12.10         8.19 o                         
  -7  -4   2          1.29         -3.94         4.50 o                         
  -6  -4   2         95.79         93.61         6.70 o                         
  -5  -4   2        124.95        111.32         5.65 o                         
  -4  -4   2        762.88        745.01        16.28 o                         
  -3  -4   2        443.78        466.44         9.93 o                         
  -2  -4   2        199.60        206.21         6.79 o                         
  -1  -4   2        445.20        434.34         9.04 o                         
   0  -4   2         16.35         11.41         1.42 o                         
   1  -4   2       2106.88       2105.36        27.82 o                         
   2  -4   2        429.72        437.59         9.28 o                         
   3  -4   2        767.74        696.79        14.98 o                         
   4  -4   2       1635.94       1590.33        26.51 o                         
   5  -4   2        108.54        117.80         7.82 o                         
   6  -4   2         92.24         91.74         7.82 o                         
   7  -4   2         77.03         84.67         8.56 o                         
  -8  -3   2         33.13         47.08         9.30 o                         
  -7  -3   2        215.15        212.88         8.49 o                         
  -6  -3   2         45.07         56.91         4.50 o                         
  -5  -3   2        356.12        354.51         8.74 o                         
  -4  -3   2         42.58         36.58         3.15 o                         
  -3  -3   2       3386.52       3333.31        53.75 o                         
  -2  -3   2        222.95        248.57         6.72 o                         
  -1  -3   2       2625.47       2653.67        34.95 o                         
   0  -3   2       2220.62       2332.74        37.90 o                         
   1  -3   2        846.55        918.51        14.42 o                         
   2  -3   2       2819.50       2782.04        36.20 o                         
   3  -3   2          9.38         11.62         2.88 o                         
   4  -3   2       1300.09       1275.59        21.38 o                         
   5  -3   2        113.98        118.52         9.40 o                         
   6  -3   2          2.42          3.54         5.58 o                         
   7  -3   2         21.29         25.49         6.70 o                         
   8  -3   2         49.83         48.20         8.37 o                         
  -8  -2   2        121.15        126.54        10.79 o                         
  -7  -2   2        115.51        133.41         6.46 o                         
  -6  -2   2        103.61        111.69        12.10 o                         
  -5  -2   2        500.36        479.12        12.19 o                         
  -4  -2   2        895.41        878.71        15.66 o                         
  -3  -2   2         44.26         38.95         1.43 o                         
  -2  -2   2       1540.90       1678.32        19.33 o                         
  -1  -2   2       3997.39       4098.22        53.14 o                         
   0  -2   2       4286.60       4183.11        66.71 o                         
   1  -2   2       2462.65       2582.53        33.44 o                         
   2  -2   2         12.25         12.57         1.13 o                         
   3  -2   2         36.25         37.43         1.22 o                         
   4  -2   2        925.29        916.56        15.59 o                         
   5  -2   2        115.08        104.70         3.49 o                         
   6  -2   2        127.61        128.22         8.93 o                         
   7  -2   2          0.76         -5.40         5.40 o                         
   8  -2   2          6.70          1.67         7.26 o                         
  -8  -1   2          5.26          4.84         7.82 o                         
  -7  -1   2        151.41        140.86         6.13 o                         
  -6  -1   2         17.04         17.92         3.01 o                         
  -5  -1   2       1279.60       1244.92        21.38 o                         
  -4  -1   2         29.59         30.39         1.66 o                         
  -3  -1   2         58.17         50.64         2.18 o                         
  -2  -1   2       1094.44       1119.70        13.00 o                         
  -1  -1   2       7890.29       8014.76       171.43 o                         
   0  -1   2        715.77        772.66        12.76 o                         
   2  -1   2         53.72         58.81         1.34 o                         
   3  -1   2        791.00        802.07        12.30 o                         
   4  -1   2        248.94        237.53         3.13 o                         
   5  -1   2        162.79        164.94         5.88 o                         
   6  -1   2        872.94        865.75        26.05 o                         
   7  -1   2        103.61         89.83         5.86 o                         
   8  -1   2         82.49         87.73         6.73 o                         
  -8   0   2         38.04         39.45         8.00 o                         
  -7   0   2          2.95          4.09         6.33 o                         
  -6   0   2         17.41         14.99         2.59 o                         
  -5   0   2        385.02        374.99         7.44 o                         
  -4   0   2       1569.11       1653.84        16.98 o                         
  -3   0   2       3530.10       3669.53        41.03 o                         
  -2   0   2       4367.03       4510.67        44.67 o                         
  -1   0   2       1249.19       1328.77        14.95 o                         
   1   0   2        854.12        917.62        18.33 o                         
   2   0   2       6758.84       6690.98        65.81 o                         
   3   0   2        469.21        407.92         4.25 o                         
   4   0   2       1500.57       1461.11        16.88 o                         
   5   0   2        232.74        237.98         3.68 o                         
   6   0   2          0.09          3.32         3.22 o                         
   7   0   2        153.64        171.38         7.34 o                         
   8   0   2         65.39         70.34         9.12 o                         
  -8   1   2         90.15         91.93        10.05 o                         
  -7   1   2         15.26         22.15         6.89 o                         
  -6   1   2        112.39        119.84         8.75 o                         
  -5   1   2        305.72        312.43         6.56 o                         
  -4   1   2        471.43        512.85         6.60 o                         
  -3   1   2       3891.10       3886.04        43.12 o                         
  -2   1   2       1426.19       1522.96        15.31 o                         
  -1   1   2       7159.33       6958.92       107.38 o                         
   0   1   2        395.68        371.80         7.54 o                         
   1   1   2       8127.34       7686.17        98.94 o                         
   2   1   2       5735.39       5849.45        52.66 o                         
   3   1   2        111.87        108.79         3.28 o                         
   4   1   2       3160.46       3211.26        36.19 o                         
   5   1   2         11.41         11.76         1.81 o                         
   6   1   2        197.66        196.76         6.57 o                         
   7   1   2         41.27         55.64         7.44 o                         
   8   1   2         22.50         33.31         8.00 o                         
  -8   2   2         51.09         61.04         9.49 o                         
  -7   2   2         85.71         88.02         8.37 o                         
  -6   2   2         26.23         23.34         3.94 o                         
  -5   2   2        367.97        370.05         8.68 o                         
  -4   2   2        234.97        217.22         4.48 o                         
  -3   2   2        199.27        214.00         3.89 o                         
  -2   2   2       1134.09       1187.57        15.54 o                         
  -1   2   2       5218.64       5343.64        82.11 o                         
   0   2   2       7258.03       7147.83       100.00 o                         
   1   2   2       1287.78       1454.81        19.05 o                         
   2   2   2          0.35          1.01         0.75 o                         
   3   2   2        599.98        668.66         6.16 o                         
   4   2   2       1757.25       1731.77        18.29 o                         
   5   2   2        122.63        100.12         4.38 o                         
   6   2   2        606.93        600.71        18.61 o                         
   7   2   2         24.64         28.29         6.70 o                         
   8   2   2          1.40         -4.09         7.26 o                         
  -6   3   2          9.36         17.12         5.95 o                         
  -5   3   2        956.44        908.51        23.26 o                         
  -4   3   2          3.61          4.39         2.17 o                         
  -3   3   2        145.93        140.68         2.79 o                         
  -2   3   2        598.55        636.98        41.24 o                         
  -1   3   2         71.72         54.05         1.57 o                         
   0   3   2        208.28        220.60         4.74 o                         
   1   3   2        948.82        937.18        11.09 o                         
   2   3   2       1944.98       2043.63        23.42 o                         
   3   3   2        670.02        652.35         8.08 o                         
   4   3   2        234.07        227.51         4.36 o                         
   5   3   2        499.48        487.10         8.48 o                         
   6   3   2          5.17          2.40         3.03 o                         
   7   3   2        129.28        146.83        10.61 o                         
   8   3   2        137.46        166.55        12.47 o                         
  -7   4   2         31.16         34.80         8.19 o                         
  -6   4   2          0.55          0.37         6.14 o                         
  -5   4   2        830.25        771.17        20.66 o                         
  -4   4   2        157.48        160.31         3.97 o                         
  -3   4   2        993.79        953.64        13.14 o                         
  -2   4   2        177.22        164.51         6.33 o                         
  -1   4   2          7.50         14.41         1.21 o                         
   0   4   2       1027.48       1045.31        10.96 o                         
   1   4   2        435.61        461.10         5.88 o                         
   2   4   2       3261.78       3334.80        37.86 o                         
   3   4   2        127.08        120.02         4.47 o                         
   4   4   2       1256.32       1253.94        17.22 o                         
   5   4   2         22.93         20.50         2.70 o                         
   6   4   2         21.49         19.29         3.84 o                         
   7   4   2        299.43        309.10        15.26 o                         
  -7   5   2         15.65         14.52         7.63 o                         
  -6   5   2          6.00         10.98         6.33 o                         
  -5   5   2         21.60         23.60         1.92 o                         
  -4   5   2          3.00          3.51         1.86 o                         
  -3   5   2        574.40        546.00        14.89 o                         
  -2   5   2        778.81        755.26        13.29 o                         
  -1   5   2       1058.05       1054.45        19.91 o                         
   0   5   2        401.90        394.17         6.20 o                         
   1   5   2       1183.37       1199.79        14.22 o                         
   2   5   2        272.13        279.60         7.54 o                         
   3   5   2        527.14        524.42        10.85 o                         
   4   5   2        984.63        977.99        18.09 o                         
   5   5   2        143.12        148.78         6.77 o                         
   6   5   2         35.07         34.51         4.82 o                         
   7   5   2          1.34         -1.12         7.44 o                         
  -6   6   2         21.04         28.10         7.44 o                         
  -5   6   2        397.00        370.14        13.58 o                         
  -4   6   2          8.44          8.56         5.58 o                         
  -3   6   2         20.44         21.96         4.47 o                         
  -2   6   2         94.34         91.59         4.13 o                         
  -1   6   2          3.49          5.99         2.17 o                         
   0   6   2       1315.80       1315.27        15.73 o                         
   1   6   2        457.77        462.64         7.45 o                         
   2   6   2        535.38        527.84        13.77 o                         
   3   6   2         14.95         13.07         3.41 o                         
   4   6   2        208.11        207.83         7.56 o                         
   5   6   2          5.77          2.38         4.01 o                         
   6   6   2        202.04        195.77        12.10 o                         
  -5   7   2         27.45         18.98         7.26 o                         
  -4   7   2          0.04         -5.95         5.95 o                         
  -3   7   2          3.16         13.58         5.40 o                         
  -2   7   2         42.47         42.99         5.02 o                         
  -1   7   2         69.40         73.45         3.93 o                         
   0   7   2        273.48        275.89         5.70 o                         
   1   7   2         29.93         34.11         2.11 o                         
   2   7   2         16.96         11.72         3.68 o                         
   3   7   2        105.37        106.20         5.72 o                         
   4   7   2          0.52          4.96         4.34 o                         
   5   7   2         77.42         82.72         6.18 o                         
   6   7   2         12.85         11.54         8.37 o                         
  -4   8   2          3.59         10.24         6.89 o                         
  -3   8   2        193.11        203.77        10.79 o                         
  -2   8   2          0.00          6.33         5.02 o                         
  -1   8   2         45.77         41.14         3.89 o                         
   0   8   2        111.50        128.03         9.49 o                         
   1   8   2         11.13          9.97         3.94 o                         
   2   8   2        511.62        536.44        12.65 o                         
   3   8   2         24.99         21.67         4.86 o                         
   4   8   2        229.08        244.39         9.62 o                         
   5   8   2          2.03          3.54         7.82 o                         
  -3   9   2        129.47        140.69         9.49 o                         
  -2   9   2        147.55        146.13         6.71 o                         
  -1   9   2         18.26         20.28         6.70 o                         
   0   9   2        222.75        218.10        11.91 o                         
   1   9   2         25.95         26.98         6.89 o                         
   2   9   2         12.31         15.45         6.51 o                         
   3   9   2         12.73         10.42         6.70 o                         
  -2  -9   3         34.69         51.18         9.12 o                         
  -1  -9   3         79.75         88.77        10.79 o                         
   0  -9   3         20.95         18.98         9.30 o                         
   1  -9   3         15.95          7.44         7.82 o                         
  -4  -8   3          9.61         11.54         8.75 o                         
  -3  -8   3          1.40         -0.47         5.19 o                         
  -2  -8   3        121.02        114.09         8.56 o                         
  -1  -8   3          1.03          7.21         4.64 o                         
   0  -8   3         80.23         97.68         5.30 o                         
   1  -8   3          1.60          8.37         5.02 o                         
   2  -8   3         85.97         77.97         7.07 o                         
   3  -8   3          9.30         16.93         6.70 o                         
   4  -8   3         18.92          9.86         6.89 o                         
  -5  -7   3         36.88         35.36         8.56 o                         
  -4  -7   3         72.89         66.68         5.99 o                         
  -3  -7   3          2.29          4.96         4.69 o                         
  -2  -7   3        152.97        159.21         4.98 o                         
  -1  -7   3          6.34          6.64         2.69 o                         
   0  -7   3        109.88        112.91         9.12 o                         
   1  -7   3        115.36        102.84         7.63 o                         
   2  -7   3        195.30        179.77         9.30 o                         
   3  -7   3          0.21          2.42         5.40 o                         
   4  -7   3          9.13         16.56         6.89 o                         
   5  -7   3          0.82         -3.72         6.70 o                         
  -6  -6   3          8.75         10.61         8.37 o                         
  -5  -6   3         21.07         15.10         5.00 o                         
  -4  -6   3          1.35          1.58         4.21 o                         
  -3  -6   3        108.90        113.26         7.44 o                         
  -2  -6   3        185.83        188.31         7.30 o                         
  -1  -6   3        141.92        143.43         4.42 o                         
   0  -6   3         79.18         70.67         4.00 o                         
   1  -6   3         12.83         10.99         2.37 o                         
   2  -6   3        691.02        639.65        15.82 o                         
   3  -6   3         25.97         33.12         5.58 o                         
   4  -6   3        197.76        207.68        11.17 o                         
   5  -6   3         23.18         18.24         6.89 o                         
   6  -6   3          1.31         -6.33         7.44 o                         
  -6  -5   3          7.25          4.23         8.28 o                         
  -5  -5   3          4.43          0.97         4.07 o                         
  -4  -5   3        103.03         99.95         5.52 o                         
  -3  -5   3        197.22        213.05         7.23 o                         
  -2  -5   3        850.43        846.25        16.05 o                         
  -1  -5   3        614.73        603.12        12.17 o                         
   0  -5   3        520.65        531.87        12.55 o                         
   1  -5   3         83.75         86.23         4.01 o                         
   2  -5   3          0.64          1.06         1.61 o                         
   3  -5   3         13.69         15.75         1.82 o                         
   4  -5   3        253.27        253.64        10.98 o                         
   5  -5   3        375.12        349.67        13.03 o                         
   6  -5   3          5.84         13.21         7.07 o                         
   7  -5   3        146.45        154.27        10.98 o                         
  -7  -4   3         94.72         95.19         6.60 o                         
  -6  -4   3          7.94         11.25         4.24 o                         
  -5  -4   3        434.93        447.56        20.47 o                         
  -4  -4   3         81.17         93.80         4.84 o                         
  -3  -4   3        529.63        516.85        10.86 o                         
  -2  -4   3        478.31        492.46        10.13 o                         
  -1  -4   3        757.60        777.38        13.10 o                         
   0  -4   3       2266.89       2273.22        37.37 o                         
   1  -4   3          0.60          0.85         1.36 o                         
   2  -4   3        292.64        300.31         5.19 o                         
   3  -4   3        201.82        187.79         3.88 o                         
   4  -4   3        176.58        178.84         8.37 o                         
   5  -4   3        102.18         97.70         7.07 o                         
   6  -4   3          0.14         -4.28         5.58 o                         
   7  -4   3         73.21         75.74         8.75 o                         
  -7  -3   3         76.74         66.91         5.37 o                         
  -6  -3   3         67.19         67.74         6.14 o                         
  -5  -3   3        244.74        240.38         7.47 o                         
  -4  -3   3        551.02        529.17        10.86 o                         
  -3  -3   3          9.20          9.33         2.49 o                         
  -2  -3   3       1478.43       1490.72        20.38 o                         
  -1  -3   3         48.78         47.34         2.50 o                         
   0  -3   3       1233.61       1311.12        21.98 o                         
   1  -3   3         66.74         60.08         2.14 o                         
   2  -3   3       1212.43       1138.61        15.47 o                         
   3  -3   3        621.35        582.38        10.31 o                         
   4  -3   3         17.90         16.63         3.35 o                         
   5  -3   3        135.14        126.19         4.41 o                         
   6  -3   3         90.09         75.18         7.07 o                         
   7  -3   3        248.34        239.32        11.91 o                         
   8  -3   3          6.93         14.14         8.37 o                         
  -8  -2   3          2.86          1.85         4.40 o                         
  -7  -2   3         44.19         36.10         4.23 o                         
  -6  -2   3          2.18         -2.00         4.09 o                         
  -5  -2   3          2.52         -2.21         2.68 o                         
  -4  -2   3        150.77        146.65         8.75 o                         
  -3  -2   3        259.48        259.01         4.11 o                         
  -2  -2   3        884.94        898.36        14.41 o                         
  -1  -2   3         42.71         31.22         1.90 o                         
   0  -2   3        398.02        418.27         9.40 o                         
   1  -2   3        577.13        579.97        10.07 o                         
   2  -2   3       1159.95       1209.67        16.19 o                         
   3  -2   3       1526.27       1554.81        24.30 o                         
   4  -2   3       1053.48       1014.74        25.71 o                         
   5  -2   3        379.86        354.74         7.36 o                         
   6  -2   3        159.99        160.04         8.75 o                         
   7  -2   3         78.15         94.91         8.37 o                         
   8  -2   3         55.38         51.73         8.00 o                         
  -8  -1   3         24.51         32.75         8.56 o                         
  -7  -1   3        264.83        283.03         9.96 o                         
  -6  -1   3          8.68          7.09         2.85 o                         
  -5  -1   3         70.42         76.61         5.30 o                         
  -4  -1   3        625.12        635.69         9.41 o                         
  -3  -1   3        284.90        287.42         4.18 o                         
  -2  -1   3       1896.77       1867.56        22.97 o                         
  -1  -1   3       9572.93       9434.17       129.66 o                         
   0  -1   3      15702.82      12510.02       198.89 o                         
   1  -1   3        466.58        451.30        11.63 o                         
   2  -1   3          3.60          4.70         1.40 o                         
   3  -1   3        452.72        394.71         6.00 o                         
   4  -1   3          0.41          0.35         0.98 o                         
   5  -1   3       1281.40       1227.63        26.62 o                         
   6  -1   3        166.13        137.25         6.13 o                         
   7  -1   3        279.62        262.38        12.75 o                         
   8  -1   3         11.44          4.70         5.11 o                         
  -8   0   3         52.72         59.36         8.93 o                         
  -7   0   3        182.65        183.98         9.77 o                         
  -6   0   3         99.51        114.27         4.68 o                         
  -5   0   3        220.42        203.53         4.23 o                         
  -4   0   3        213.12        223.23         3.48 o                         
  -3   0   3       1882.56       1937.08        22.00 o                         
  -2   0   3       1864.38       1913.02        21.58 o                         
  -1   0   3      12201.95      11102.02       474.61 o                         
   0   0   3       1368.04       1405.84        22.90 o                         
   1   0   3       1506.31       1575.14        20.77 o                         
   2   0   3        959.02        961.82        10.03 o                         
   3   0   3        307.44        358.24         3.59 o                         
   4   0   3        111.16        115.76         2.14 o                         
   5   0   3        917.99        878.55        10.81 o                         
   6   0   3          0.42         -0.86         3.26 o                         
   7   0   3         31.02         38.37         4.58 o                         
   8   0   3          2.46          4.46         8.10 o                         
  -8   1   3         10.40          8.37         7.82 o                         
  -7   1   3          0.07         -1.67         5.40 o                         
  -6   1   3         23.42         21.14         2.35 o                         
  -5   1   3        157.06        149.69         4.23 o                         
  -4   1   3       2084.86       2161.11        28.40 o                         
  -3   1   3        135.93        132.64         2.77 o                         
  -2   1   3        476.51        494.69         5.27 o                         
  -1   1   3         93.30        109.99         1.59 o                         
   0   1   3        307.25        319.41         4.46 o                         
   1   1   3         12.49         13.06         0.69 o                         
   2   1   3       4084.09       4198.44        38.18 o                         
   3   1   3        473.77        483.69         4.95 o                         
   4   1   3        611.12        626.94         7.90 o                         
   5   1   3        327.59        355.13         6.23 o                         
   6   1   3         38.39         36.83         8.19 o                         
   7   1   3        437.01        419.28        10.39 o                         
   8   1   3          9.04         16.93         7.82 o                         
  -8   2   3         11.28         16.75         7.63 o                         
  -7   2   3         18.99          9.12         6.33 o                         
  -6   2   3         22.84         21.59         5.21 o                         
  -5   2   3        260.15        267.23        10.24 o                         
  -4   2   3        494.13        487.24         6.33 o                         
  -3   2   3        756.28        764.77         9.09 o                         
  -2   2   3       1023.90       1054.37        12.07 o                         
  -1   2   3        223.77        214.08         4.32 o                         
   0   2   3       1242.71       1290.56        19.48 o                         
   1   2   3        641.63        627.39         7.49 o                         
   2   2   3       1154.84       1234.18        12.67 o                         
   3   2   3       2528.82       2629.12        26.52 o                         
   4   2   3        440.19        423.45         5.68 o                         
   5   2   3       1840.38       1756.11        23.69 o                         
   6   2   3        142.78        146.73         5.68 o                         
   7   2   3          4.58          5.95         6.70 o                         
   8   2   3        105.08        110.91        10.24 o                         
  -5   3   3        649.21        640.35        17.68 o                         
  -4   3   3          9.82         11.73         3.35 o                         
  -3   3   3         62.73         75.72         1.66 o                         
  -2   3   3       6048.47       6011.36        93.16 o                         
  -1   3   3        235.40        268.68         4.15 o                         
   0   3   3       3962.73       4013.99        51.26 o                         
   1   3   3         34.26         37.33         1.57 o                         
   2   3   3       3383.78       3694.91        47.88 o                         
   3   3   3        398.30        375.29        10.98 o                         
   4   3   3         28.91         34.02         2.94 o                         
   5   3   3       1351.06       1345.42        23.42 o                         
   6   3   3          1.39         -0.67         3.10 o                         
   7   3   3         93.45         86.72         8.56 o                         
   8   3   3          4.57         11.54         8.37 o                         
  -6   4   3        253.24        265.37        11.72 o                         
  -5   4   3          4.85         16.00         5.21 o                         
  -4   4   3        418.54        404.13         5.43 o                         
  -3   4   3        505.75        498.72         7.46 o                         
  -2   4   3          2.95          0.20         0.88 o                         
  -1   4   3        398.89        380.79         5.73 o                         
   0   4   3       1046.09       1109.89        12.76 o                         
   1   4   3       2291.65       2423.91        39.07 o                         
   2   4   3        546.76        578.04         7.63 o                         
   3   4   3         63.23         77.83         4.09 o                         
   4   4   3         16.70         13.96         4.09 o                         
   5   4   3        202.89        204.75         6.64 o                         
   6   4   3         37.57         27.61         4.65 o                         
   7   4   3        104.74        109.42         9.49 o                         
  -6   5   3          0.74          6.89         6.33 o                         
  -5   5   3          3.72          4.99         1.58 o                         
  -4   5   3        465.74        433.68         8.58 o                         
  -3   5   3          1.42          1.30         0.98 o                         
  -2   5   3        290.11        292.96         6.37 o                         
  -1   5   3         30.89         27.52         2.17 o                         
   0   5   3        168.27        160.79         2.81 o                         
   1   5   3        215.36        218.53         4.51 o                         
   2   5   3        734.52        737.51        13.62 o                         
   3   5   3        396.04        391.80        25.59 o                         
   4   5   3        351.89        347.98         8.74 o                         
   5   5   3          0.41         -0.84         3.42 o                         
   6   5   3         51.49         51.51         4.86 o                         
   7   5   3        104.71        112.21         9.86 o                         
  -6   6   3          0.87          4.47         6.89 o                         
  -5   6   3         19.99         18.30         2.40 o                         
  -4   6   3        235.61        215.31        10.42 o                         
  -3   6   3        293.60        261.27         9.68 o                         
  -2   6   3        654.96        619.33        11.64 o                         
  -1   6   3        241.53        258.33         6.17 o                         
   0   6   3         45.67         43.97         2.84 o                         
   1   6   3        138.09        138.61         5.32 o                         
   2   6   3         14.25         15.95         3.16 o                         
   3   6   3       1049.40       1053.53        19.27 o                         
   4   6   3         38.96         35.15         4.19 o                         
   5   6   3        173.78        184.60        10.61 o                         
   6   6   3         42.80         42.62         7.63 o                         
  -5   7   3         25.21         21.69         4.37 o                         
  -4   7   3         20.88         16.75         5.77 o                         
  -3   7   3         11.88          4.84         5.21 o                         
  -2   7   3        286.11        317.29        10.79 o                         
  -1   7   3         57.73         64.40         8.28 o                         
   0   7   3        642.07        692.68        12.58 o                         
   1   7   3        328.24        324.92        11.54 o                         
   2   7   3        301.45        313.15         8.67 o                         
   3   7   3         69.09         77.18         8.37 o                         
   4   7   3          9.45         21.40         6.51 o                         
   5   7   3        220.84        249.74        13.58 o                         
   6   7   3         48.22         38.52         8.56 o                         
  -4   8   3        117.29        121.52         9.49 o                         
  -3   8   3          2.59         -2.98         5.77 o                         
  -2   8   3         48.40         46.15         5.77 o                         
  -1   8   3        136.63        138.71         5.95 o                         
   0   8   3         63.18         66.81         6.33 o                         
   1   8   3        352.47        359.53        13.21 o                         
   2   8   3         81.16         82.44         7.07 o                         
   3   8   3          3.92          1.86         6.14 o                         
   4   8   3         14.54         27.17         7.63 o                         
   5   8   3         60.20         60.85         8.75 o                         
  -3   9   3          2.15         -3.72         6.70 o                         
  -2   9   3         18.03         16.93         6.14 o                         
  -1   9   3         22.99         18.05         6.33 o                         
   0   9   3          5.76          1.30         5.77 o                         
   1   9   3          3.29          0.93         5.95 o                         
   2   9   3        103.36        108.31         8.75 o                         
   3   9   3         43.42         52.66         8.37 o                         
  -3  -8   4         11.14          7.18         5.88 o                         
  -2  -8   4         24.64         30.07         5.77 o                         
  -1  -8   4          8.99          8.03         4.91 o                         
   0  -8   4          0.92         -2.42         6.05 o                         
   1  -8   4          4.47          5.95         5.21 o                         
   2  -8   4         25.80         18.42         6.33 o                         
   3  -8   4         73.54         69.97         8.19 o                         
  -4  -7   4         25.30         20.01         5.53 o                         
  -3  -7   4        113.75        113.80         7.10 o                         
  -2  -7   4        335.05        330.52         7.32 o                         
  -1  -7   4         12.63         10.61         2.91 o                         
   0  -7   4        191.70        200.57         6.80 o                         
   1  -7   4        101.66        105.76         5.49 o                         
   2  -7   4         43.05         45.96         5.95 o                         
   3  -7   4         49.46         55.83         6.51 o                         
   4  -7   4         41.80         42.80         7.82 o                         
   5  -7   4         23.86         26.98         8.00 o                         
  -5  -6   4         74.37         73.41         6.38 o                         
  -4  -6   4        280.99        301.46         9.93 o                         
  -3  -6   4        164.86        174.07         8.01 o                         
  -2  -6   4          1.52          3.53         3.73 o                         
  -1  -6   4        144.49        138.33         6.51 o                         
   0  -6   4          8.43         10.32         2.86 o                         
   1  -6   4        474.14        473.33         9.99 o                         
   2  -6   4          0.83          0.80         2.88 o                         
   3  -6   4        123.45        118.54         8.75 o                         
   4  -6   4        108.70        114.82         8.56 o                         
   5  -6   4          0.49          9.12         6.51 o                         
   6  -6   4          2.03         16.38         7.63 o                         
  -6  -5   4         33.51         32.94         5.39 o                         
  -5  -5   4         71.46         63.36         6.89 o                         
  -4  -5   4        133.61        140.05         6.71 o                         
  -3  -5   4        207.16        225.28         8.00 o                         
  -2  -5   4        351.66        393.97         9.96 o                         
  -1  -5   4        350.13        345.06         8.47 o                         
   0  -5   4         26.30         32.24         2.94 o                         
   1  -5   4        236.60        221.17         4.83 o                         
   2  -5   4         21.23         25.36         2.20 o                         
   3  -5   4        345.80        342.80        12.75 o                         
   4  -5   4         24.45         22.33         5.40 o                         
   5  -5   4          0.73         -1.49         5.77 o                         
   6  -5   4         39.53         50.25         7.82 o                         
  -7  -4   4         20.98         16.75         8.37 o                         
  -6  -4   4         84.13         84.46         5.93 o                         
  -5  -4   4          3.69          4.43         5.95 o                         
  -4  -4   4        110.53        124.94         8.93 o                         
  -3  -4   4        164.53        187.90         8.65 o                         
  -2  -4   4        314.51        313.92         7.70 o                         
  -1  -4   4         56.13         51.73         3.07 o                         
   0  -4   4        879.29        959.99        21.40 o                         
   1  -4   4         19.28         15.87         1.78 o                         
   2  -4   4         14.68         18.59         1.72 o                         
   3  -4   4       3155.65       3117.23        41.04 o                         
   4  -4   4          3.61          5.66         2.48 o                         
   5  -4   4        268.14        243.97        10.79 o                         
   6  -4   4         54.94         54.71         7.63 o                         
   7  -4   4          1.94          4.09         7.63 o                         
  -7  -3   4          0.23          0.58         4.34 o                         
  -6  -3   4        293.34        293.91        11.07 o                         
  -5  -3   4        153.61        155.55         6.60 o                         
  -4  -3   4         36.67         35.45         6.33 o                         
  -3  -3   4        447.88        443.48         9.34 o                         
  -2  -3   4        714.69        740.17        15.64 o                         
  -1  -3   4       2304.32       2401.53        39.41 o                         
   0  -3   4       1557.80       1651.92        30.98 o                         
   1  -3   4        636.07        647.70        11.58 o                         
   2  -3   4        598.34        587.43         8.70 o                         
   3  -3   4          4.48          4.30         1.31 o                         
   4  -3   4         21.05         20.19         1.69 o                         
   5  -3   4         12.02         18.98         5.02 o                         
   6  -3   4        453.59        468.58        15.45 o                         
   7  -3   4         24.54         39.82         7.63 o                         
  -8  -2   4          4.88         11.47         6.98 o                         
  -7  -2   4         88.48         89.49         5.53 o                         
  -6  -2   4        628.88        618.03        13.01 o                         
  -5  -2   4          6.86         10.83         2.91 o                         
  -4  -2   4       2052.60       1984.26        32.96 o                         
  -3  -2   4         35.13         44.92         2.83 o                         
  -2  -2   4        982.40        940.41        13.21 o                         
  -1  -2   4       2679.57       2780.48        45.00 o                         
   0  -2   4         70.53         75.14         2.70 o                         
   1  -2   4       2471.24       2432.14        39.41 o                         
   2  -2   4        177.51        205.16         3.76 o                         
   3  -2   4       1782.09       1759.56        23.42 o                         
   4  -2   4        103.27         99.48         3.13 o                         
   5  -2   4          0.57          0.14         1.95 o                         
   6  -2   4        163.31        169.90         9.30 o                         
   7  -2   4         43.86         44.85         6.89 o                         
   8  -2   4        124.65        112.21         9.86 o                         
  -8  -1   4         13.37         18.93         4.28 o                         
  -7  -1   4         52.20         52.90         4.34 o                         
  -6  -1   4          3.39          4.31         2.96 o                         
  -5  -1   4         89.43         71.42         4.01 o                         
  -4  -1   4        451.73        444.04         7.08 o                         
  -3  -1   4        965.26        930.07        11.21 o                         
  -2  -1   4         50.00         45.64         1.82 o                         
  -1  -1   4        459.01        490.52         8.75 o                         
   0  -1   4       2462.54       2530.44        40.79 o                         
   1  -1   4       2501.87       2613.32        42.17 o                         
   2  -1   4       1923.04       2073.20        23.63 o                         
   3  -1   4       1046.82       1006.37        12.04 o                         
   4  -1   4         42.43         42.37         1.87 o                         
   5  -1   4         83.90         78.22         2.02 o                         
   6  -1   4        140.55        129.94         6.30 o                         
   7  -1   4          7.48         15.65         4.53 o                         
   8  -1   4        225.89        222.94        11.91 o                         
  -8   0   4        101.96         93.23         9.86 o                         
  -7   0   4          6.67         10.95         3.11 o                         
  -6   0   4        121.91        120.38         4.82 o                         
  -5   0   4          7.05         12.57         2.70 o                         
  -4   0   4          8.20          9.17         1.61 o                         
  -3   0   4         25.75         25.63         1.21 o                         
  -2   0   4       1038.21       1129.19        13.05 o                         
  -1   0   4      19557.95      16903.38       894.09 o                         
   0   0   4       2524.14       2376.85        38.42 o                         
   1   0   4         34.37         25.29         2.28 o                         
   2   0   4        829.76        872.15         9.26 o                         
   3   0   4       3684.59       3808.38        38.16 o                         
   4   0   4        507.77        487.40         5.76 o                         
   5   0   4       2191.27       2081.36        27.85 o                         
   6   0   4        239.70        218.52         7.20 o                         
   7   0   4         68.70         63.50         4.96 o                         
   8   0   4         30.72         38.12         5.72 o                         
  -8   1   4          2.19          2.79         7.63 o                         
  -7   1   4          3.17          7.07         6.14 o                         
  -6   1   4        330.78        330.28         9.49 o                         
  -5   1   4          3.63          3.29         2.14 o                         
  -4   1   4        180.04        188.69         3.65 o                         
  -3   1   4       1262.52       1333.12        15.23 o                         
  -2   1   4         71.68         67.30         1.48 o                         
  -1   1   4       7008.65       6708.79       114.21 o                         
   0   1   4       6836.54       6148.68       261.69 o                         
   1   1   4       2719.20       2668.23        29.93 o                         
   2   1   4        383.84        338.83         3.97 o                         
   3   1   4          4.79          4.14         0.77 o                         
   4   1   4        964.84        978.89        11.81 o                         
   5   1   4         59.65         54.39         3.17 o                         
   6   1   4        846.74        846.67        15.82 o                         
   7   1   4         12.97         17.53         4.19 o                         
   8   1   4        162.90        161.03         7.75 o                         
  -8   2   4          8.17          0.56         7.63 o                         
  -7   2   4         38.54         49.50         7.44 o                         
  -6   2   4        205.06        188.88        10.05 o                         
  -5   2   4         62.77         69.19         2.48 o                         
  -4   2   4       2388.08       2418.16        31.62 o                         
  -3   2   4         55.86         46.80         1.68 o                         
  -2   2   4       3618.11       3696.39        58.08 o                         
  -1   2   4         86.27         86.64         1.60 o                         
   0   2   4       1073.31       1046.19        13.64 o                         
   1   2   4       4918.92       4774.77        61.16 o                         
   2   2   4          2.65          1.13         0.64 o                         
   3   2   4       2125.81       2144.96        21.83 o                         
   4   2   4        142.24        150.14         3.47 o                         
   5   2   4        776.36        779.10        11.51 o                         
   6   2   4         28.75         28.84         5.68 o                         
   7   2   4         10.36          8.09         3.75 o                         
   8   2   4        181.42        218.47        14.70 o                         
  -4   3   4         25.15         25.17         1.59 o                         
  -3   3   4       1637.27       1659.95        26.64 o                         
  -2   3   4        155.53        188.13         4.09 o                         
  -1   3   4       1506.53       1508.51        24.27 o                         
   0   3   4        710.17        776.58        10.41 o                         
   1   3   4       1298.91       1336.58        13.67 o                         
   2   3   4       1369.99       1455.75        14.94 o                         
   3   3   4        923.80        882.85        10.60 o                         
   4   3   4        561.73        566.06         8.53 o                         
   5   3   4        278.00        266.11         7.16 o                         
   6   3   4        600.67        575.20        25.96 o                         
   7   3   4          2.99          2.79         6.14 o                         
   8   3   4        197.05        204.14        15.07 o                         
  -4   4   4          0.71          1.79         1.44 o                         
  -3   4   4          6.10          6.88         1.26 o                         
  -2   4   4        240.05        223.51        10.61 o                         
  -1   4   4       1500.35       1522.61        35.73 o                         
   0   4   4        281.76        297.83         4.67 o                         
   1   4   4        388.46        410.97         5.99 o                         
   2   4   4        614.25        586.22         8.84 o                         
   3   4   4        417.34        404.75        11.72 o                         
   4   4   4       1186.58       1180.03        27.08 o                         
   5   4   4       1105.07       1058.83        19.34 o                         
   6   4   4        305.34        305.03         8.90 o                         
   7   4   4         86.12        112.96         9.86 o                         
  -5   5   4         29.68         33.12         2.23 o                         
  -4   5   4        199.64        192.18         5.58 o                         
  -3   5   4        296.80        307.09         8.19 o                         
  -2   5   4          2.03          3.99         1.79 o                         
  -1   5   4       2736.45       2788.94        44.59 o                         
   0   5   4        181.25        182.84         3.55 o                         
   1   5   4       3785.70       3650.82        58.47 o                         
   2   5   4          1.80          4.47         3.35 o                         
   3   5   4        222.39        249.92         9.49 o                         
   4   5   4        298.89        312.63        16.56 o                         
   5   5   4         57.27         53.97         4.45 o                         
   6   5   4        481.78        471.72        11.51 o                         
   7   5   4          2.85          5.95         7.63 o                         
  -5   6   4         32.58         31.08         2.98 o                         
  -4   6   4        220.99        218.83         8.75 o                         
  -3   6   4        225.81        230.76         9.12 o                         
  -2   6   4        669.68        631.40        11.91 o                         
  -1   6   4          0.56         -0.93         2.81 o                         
   0   6   4        289.25        281.27         6.77 o                         
   1   6   4         24.92         20.84         3.72 o                         
   2   6   4        130.77        126.73         7.26 o                         
   3   6   4        205.93        204.89         9.30 o                         
   4   6   4        227.43        208.05        10.61 o                         
   5   6   4         32.93         30.08         4.53 o                         
   6   6   4         54.64         57.69         7.82 o                         
  -5   7   4          3.24          2.61         3.16 o                         
  -4   7   4          2.64         -2.79         2.79 o                         
  -3   7   4        497.18        452.39        14.52 o                         
  -2   7   4         77.51         76.30         5.95 o                         
  -1   7   4         80.87         86.16         5.77 o                         
   0   7   4        100.65         80.39         5.58 o                         
   1   7   4          0.15          0.74         3.91 o                         
   2   7   4        179.22        176.97         8.93 o                         
   3   7   4        265.79        281.74        11.72 o                         
   4   7   4        148.40        150.92         9.68 o                         
   5   7   4        174.02        166.69         8.00 o                         
   6   7   4         13.45         18.24         7.26 o                         
  -4   8   4         42.03         44.66         5.21 o                         
  -3   8   4          1.13          2.42         5.77 o                         
  -2   8   4        126.48        114.26         8.37 o                         
  -1   8   4         95.53        103.47         7.07 o                         
   0   8   4         13.55         13.96         4.84 o                         
   1   8   4         43.82         37.22         5.58 o                         
   2   8   4         81.63         89.70         7.26 o                         
   3   8   4         20.01         25.31         5.95 o                         
   4   8   4        259.07        289.56        13.96 o                         
   5   8   4         43.32         44.76        10.98 o                         
  -1   9   4        323.42        343.53        13.03 o                         
   0   9   4         19.28         18.05         5.77 o                         
   1   9   4        112.31        124.50         8.56 o                         
   2   9   4         42.91         40.38         6.89 o                         
   3   9   4        145.68        161.71        12.10 o                         
  -3  -8   5         10.41         17.12         8.37 o                         
  -2  -8   5         50.11         41.76         6.18 o                         
  -1  -8   5          0.11         -3.03         5.35 o                         
   0  -8   5        114.02        108.78         6.89 o                         
   1  -8   5         45.60         51.36         6.51 o                         
   2  -8   5        143.11        159.30        10.61 o                         
   3  -8   5          2.30         10.05         6.89 o                         
  -4  -7   5          1.52          2.86         5.65 o                         
  -3  -7   5        547.63        570.22        14.08 o                         
  -2  -7   5          1.30         -2.29         4.67 o                         
  -1  -7   5        247.23        240.73         6.54 o                         
   0  -7   5          0.50          3.90         3.35 o                         
   1  -7   5          5.30          0.74         4.65 o                         
   2  -7   5          7.01         11.54         5.58 o                         
   3  -7   5         48.12         46.90         6.51 o                         
   4  -7   5        153.11        147.94        10.79 o                         
  -5  -6   5         59.38         65.14         8.84 o                         
  -4  -6   5         31.00         32.95         5.13 o                         
  -3  -6   5          6.34          5.39         4.53 o                         
  -2  -6   5          4.05         -0.77         4.02 o                         
  -1  -6   5         33.39         26.50         4.11 o                         
   0  -6   5         73.22         79.54         4.19 o                         
   1  -6   5         16.87         13.06         3.09 o                         
   2  -6   5         12.92         15.48         3.13 o                         
   3  -6   5         41.02         41.87         6.33 o                         
   4  -6   5        205.35        184.42        11.35 o                         
   5  -6   5         26.43         15.45         7.26 o                         
  -6  -5   5          8.92         18.12         5.19 o                         
  -5  -5   5         10.78         10.07         4.53 o                         
  -4  -5   5         75.75         70.08         5.19 o                         
  -3  -5   5          9.56          5.86         3.68 o                         
  -2  -5   5          3.87          0.39         3.52 o                         
  -1  -5   5        157.81        153.85         6.24 o                         
   0  -5   5        167.37        155.57         8.19 o                         
   1  -5   5        664.61        653.00        10.20 o                         
   2  -5   5         82.12         81.97         3.88 o                         
   3  -5   5        853.38        854.17        22.70 o                         
   4  -5   5          1.00          6.14         5.02 o                         
   5  -5   5         37.07         40.75         7.26 o                         
   6  -5   5        376.34        385.58        16.19 o                         
  -7  -4   5         36.51         42.99         9.30 o                         
  -6  -4   5         16.27         17.03         4.82 o                         
  -5  -4   5        206.15        192.30         7.70 o                         
  -4  -4   5         30.32         36.91         9.03 o                         
  -3  -4   5        788.03        757.45        14.80 o                         
  -2  -4   5        159.65        159.95        10.89 o                         
  -1  -4   5         19.64         26.05         4.28 o                         
   0  -4   5        779.43        781.86        14.41 o                         
   1  -4   5         10.39          9.59         2.09 o                         
   2  -4   5       1895.30       1845.80        24.96 o                         
   3  -4   5          3.18          7.24         1.78 o                         
   4  -4   5        366.25        367.16        12.84 o                         
   5  -4   5          4.08          8.37         5.40 o                         
   6  -4   5          0.40         -4.65         5.95 o                         
   7  -4   5          4.68          2.61         7.26 o                         
  -7  -3   5         72.87         56.73         5.40 o                         
  -6  -3   5        103.38         94.57         8.10 o                         
  -5  -3   5          7.24          9.42         3.55 o                         
  -4  -3   5        516.81        514.70        11.18 o                         
  -3  -3   5        932.50        951.54        17.30 o                         
  -2  -3   5         37.80         34.76         3.07 o                         
  -1  -3   5       1985.01       1982.82        32.96 o                         
   0  -3   5       1075.68       1124.48        29.12 o                         
   1  -3   5        385.67        409.23         8.16 o                         
   2  -3   5        344.92        351.01         5.94 o                         
   3  -3   5         37.88         36.40         2.92 o                         
   4  -3   5        291.91        286.90         6.28 o                         
   5  -3   5          1.76          0.74         4.47 o                         
   6  -3   5         23.58         26.05         6.33 o                         
   7  -3   5          3.08          0.93         6.51 o                         
  -8  -2   5          6.46         11.54         8.37 o                         
  -7  -2   5         80.22         78.14         5.40 o                         
  -6  -2   5         46.65         40.90         4.25 o                         
  -5  -2   5        206.80        203.69         6.50 o                         
  -4  -2   5          9.03          8.59         2.81 o                         
  -3  -2   5         64.26         63.11         4.00 o                         
  -2  -2   5          8.43          7.80         2.28 o                         
  -1  -2   5        441.86        458.14         8.75 o                         
   0  -2   5        570.65        580.67        21.59 o                         
   1  -2   5        608.02        625.21        13.21 o                         
   2  -2   5        229.65        248.53         4.54 o                         
   3  -2   5         45.96         57.25         2.34 o                         
   4  -2   5       1641.19       1593.80        21.55 o                         
   5  -2   5          1.00          0.58         3.72 o                         
   6  -2   5        631.76        589.54        18.05 o                         
   7  -2   5          1.66         13.21         6.14 o                         
   8  -2   5          8.50         10.24         7.82 o                         
  -8  -1   5          0.12         -0.24         4.11 o                         
  -7  -1   5          5.04          7.71         6.79 o                         
  -6  -1   5         17.20         14.69         3.24 o                         
  -5  -1   5         56.70         60.71         3.62 o                         
  -4  -1   5        186.00        189.11         5.45 o                         
  -3  -1   5         20.60         17.76         1.39 o                         
  -2  -1   5        603.75        606.38         8.92 o                         
  -1  -1   5        337.57        331.75         6.51 o                         
   0  -1   5        941.95       1001.30        17.04 o                         
   1  -1   5       1757.42       1797.86        29.61 o                         
   2  -1   5       7108.39       7321.40        94.64 o                         
   3  -1   5       1065.00       1047.78        14.54 o                         
   4  -1   5         20.26         23.27         1.70 o                         
   5  -1   5        417.75        424.28         6.94 o                         
   6  -1   5        103.70        129.15         8.75 o                         
   7  -1   5        321.85        338.69        12.84 o                         
   8  -1   5        106.92        108.86         8.93 o                         
  -8   0   5         13.09         11.82         3.71 o                         
  -7   0   5          4.01          3.90         3.09 o                         
  -6   0   5          1.35         -0.27         2.54 o                         
  -5   0   5       1498.10       1498.92        20.44 o                         
  -4   0   5         22.29         21.30         1.61 o                         
  -3   0   5       2976.09       2990.17        33.77 o                         
  -2   0   5        110.14        122.15         3.28 o                         
  -1   0   5        618.25        615.62         8.69 o                         
   0   0   5        989.29        988.37        16.78 o                         
   1   0   5        613.26        598.04        12.13 o                         
   2   0   5       3251.64       3141.96        41.18 o                         
   3   0   5         94.98        119.56         2.57 o                         
   4   0   5        894.65        859.36        10.01 o                         
   5   0   5         93.37         91.35         2.82 o                         
   6   0   5         52.26         42.38         3.98 o                         
   7   0   5        158.11        157.97        10.14 o                         
   8   0   5         26.81         32.21         5.49 o                         
  -8   1   5         21.86         23.45         7.63 o                         
  -7   1   5        120.74        122.48         4.99 o                         
  -6   1   5        136.98        143.90         4.88 o                         
  -5   1   5          0.22         -0.35         1.79 o                         
  -4   1   5        108.82        101.34         3.09 o                         
  -3   1   5        230.19        215.88         3.20 o                         
  -2   1   5        880.90        897.53        15.34 o                         
  -1   1   5       1968.36       2000.43        30.64 o                         
   0   1   5       1645.97       1671.77        22.05 o                         
   1   1   5         79.30         78.07         2.10 o                         
   2   1   5        318.81        352.76         4.84 o                         
   3   1   5          3.93          5.56         1.01 o                         
   4   1   5        831.56        814.20        10.18 o                         
   5   1   5          0.35          2.86         1.84 o                         
   6   1   5        331.13        302.95         8.03 o                         
   7   1   5          3.93          2.90         3.80 o                         
   8   1   5          0.70         10.28         5.86 o                         
  -8   2   5          8.81          5.21         7.26 o                         
  -7   2   5         85.28         96.21         8.56 o                         
  -6   2   5         15.95         20.19         2.14 o                         
  -5   2   5        247.34        254.36         5.75 o                         
  -4   2   5         11.51         12.45         1.38 o                         
  -3   2   5         97.52        109.84         2.42 o                         
  -2   2   5        901.02        963.26        12.70 o                         
  -1   2   5        385.55        365.49         6.71 o                         
   0   2   5       1800.45       1833.40        37.20 o                         
   1   2   5       2201.66       2306.76        26.04 o                         
   2   2   5         30.93         39.00         1.91 o                         
   3   2   5       1120.07       1162.53        12.29 o                         
   4   2   5       2969.58       2906.11        38.01 o                         
   5   2   5        731.83        698.92        10.60 o                         
   6   2   5        336.24        323.75         8.23 o                         
   7   2   5         67.27         62.91         4.74 o                         
   8   2   5         58.61         66.06         9.86 o                         
  -5   3   5        505.70        522.74        12.10 o                         
  -4   3   5        153.62        155.43         3.81 o                         
  -3   3   5        134.31        143.39         3.41 o                         
  -2   3   5          6.66          9.70         0.96 o                         
  -1   3   5        155.65        160.67         2.71 o                         
   0   3   5       2480.76       2439.84        35.48 o                         
   1   3   5       2029.31       2116.17        24.07 o                         
   2   3   5       2828.55       2750.50        31.23 o                         
   3   3   5        403.50        399.76         6.19 o                         
   4   3   5        571.79        561.47         8.53 o                         
   5   3   5         21.61         25.58         2.20 o                         
   6   3   5         57.98         62.87         3.50 o                         
   7   3   5        433.66        457.42        17.68 o                         
  -4   4   5         10.21         12.60         1.16 o                         
  -3   4   5       1379.83       1303.83        17.44 o                         
  -2   4   5         85.41         78.10         3.14 o                         
  -1   4   5       1097.63       1149.51        15.56 o                         
   0   4   5       1107.93       1173.82        14.59 o                         
   1   4   5         76.94         69.68         1.98 o                         
   2   4   5        892.56        865.18        10.74 o                         
   3   4   5        348.58        370.18         8.09 o                         
   4   4   5        930.21        926.08        19.82 o                         
   5   4   5        106.61         99.74         8.10 o                         
   6   4   5        118.99        120.63         9.40 o                         
   7   4   5        115.23        122.26         9.68 o                         
  -5   5   5          6.78          9.49         2.05 o                         
  -4   5   5         19.44         23.45         2.61 o                         
  -3   5   5        145.69        146.85         8.00 o                         
  -2   5   5        445.21        437.09         6.76 o                         
  -1   5   5        322.79        349.43         6.96 o                         
   0   5   5        345.05        349.03         5.55 o                         
   1   5   5        464.13        481.22         7.10 o                         
   2   5   5          8.83          7.07         3.16 o                         
   3   5   5         16.34         21.34         3.09 o                         
   4   5   5        314.37        325.63         8.28 o                         
   5   5   5          1.00          1.40         3.41 o                         
   6   5   5        170.51        158.99         7.43 o                         
   7   5   5         13.19         15.82         7.44 o                         
  -5   6   5         10.07         14.52         2.79 o                         
  -4   6   5         97.34         84.11         5.40 o                         
  -3   6   5          1.13          3.16         2.98 o                         
  -1   6   5         62.29         69.16         3.42 o                         
   0   6   5       2014.43       1926.59        25.61 o                         
   1   6   5          6.55          2.61         3.16 o                         
   2   6   5         43.50         42.99         4.65 o                         
   3   6   5        211.63        200.24         9.12 o                         
   4   6   5        253.41        251.66         7.62 o                         
   5   6   5        376.57        353.06        10.13 o                         
   6   6   5        319.03        309.54        10.05 o                         
  -5   7   5         89.71         87.65         5.77 o                         
  -4   7   5          0.21         -1.30         3.35 o                         
  -3   7   5        180.90        160.60         7.82 o                         
  -2   7   5         44.49         50.62         4.65 o                         
  -1   7   5          1.43          2.79         3.54 o                         
   0   7   5        544.30        583.59        15.82 o                         
   1   7   5        596.04        612.06        16.75 o                         
   2   7   5        870.99        856.59        22.33 o                         
   3   7   5          9.32         13.03         5.02 o                         
   4   7   5        210.14        199.80        10.42 o                         
   5   7   5        102.07        109.02         6.44 o                         
   6   7   5          2.43          0.74         6.70 o                         
  -4   8   5         34.62         25.31         4.65 o                         
  -3   8   5        300.14        299.05        11.35 o                         
  -1   8   5        115.43        117.24         7.63 o                         
   0   8   5          0.67         -3.72         4.09 o                         
   1   8   5         10.23         15.26         4.84 o                         
   2   8   5         67.16         79.09         6.70 o                         
   3   8   5        113.21        105.70         8.19 o                         
   4   8   5         35.70         39.37         5.22 o                         
   5   8   5        114.90        122.90         7.54 o                         
   0   9   5         68.32         70.16         6.70 o                         
   1   9   5          2.54          4.47         5.40 o                         
   2   9   5          0.09         -3.35         5.58 o                         
   3   9   5          5.01          8.93         6.51 o                         
  -3  -8   6          1.56          1.49         8.56 o                         
  -2  -8   6          0.68          4.61         5.65 o                         
  -1  -8   6         23.32         24.82         6.12 o                         
   0  -8   6         71.84         61.77         5.51 o                         
   1  -8   6         13.78         21.03         6.33 o                         
   2  -8   6          0.23          6.51         6.33 o                         
  -4  -7   6         27.24         25.61         6.05 o                         
  -3  -7   6          2.02          2.46         5.05 o                         
  -2  -7   6          7.86          5.28         4.92 o                         
  -1  -7   6          1.90         -1.31         3.22 o                         
   0  -7   6         99.44         96.01         5.22 o                         
   1  -7   6          4.90          4.84         5.21 o                         
   2  -7   6        130.78        119.29         8.75 o                         
   3  -7   6          1.01          9.30         6.51 o                         
   4  -7   6         55.17         51.73         7.82 o                         
  -5  -6   6         28.97         28.26         5.85 o                         
  -4  -6   6         73.93         87.10         6.58 o                         
  -3  -6   6         30.43         29.49         4.92 o                         
  -2  -6   6        237.79        220.74         8.55 o                         
  -1  -6   6        231.31        237.52         8.35 o                         
   0  -6   6          9.90          7.61         3.63 o                         
   1  -6   6         84.75         89.70         6.23 o                         
   2  -6   6         52.14         43.73         5.58 o                         
   3  -6   6        241.11        242.11        10.98 o                         
   4  -6   6        111.56         84.86         8.00 o                         
   5  -6   6         42.18         49.69         8.19 o                         
  -6  -5   6          0.36         -4.28         7.44 o                         
  -5  -5   6         49.07         45.87         5.53 o                         
  -4  -5   6        220.71        235.55        12.84 o                         
  -3  -5   6          2.93          5.22         4.00 o                         
  -2  -5   6        882.44        917.77        38.89 o                         
  -1  -5   6         23.76         21.96         4.84 o                         
   0  -5   6        239.47        235.04         9.86 o                         
   1  -5   6         10.86         10.65         2.30 o                         
   2  -5   6        232.79        217.54        10.05 o                         
   3  -5   6         81.04         91.93         7.26 o                         
   4  -5   6          0.19          2.23         5.40 o                         
   5  -5   6        106.08         99.00         8.56 o                         
   6  -5   6         40.16         58.99         8.56 o                         
  -7  -4   6         45.05         41.31         8.75 o                         
  -6  -4   6         27.39         27.87         5.27 o                         
  -5  -4   6        311.63        321.33         9.60 o                         
  -4  -4   6        168.32        167.59         7.04 o                         
  -3  -4   6         70.70         80.30        12.56 o                         
  -2  -4   6         11.65          9.59         3.35 o                         
  -1  -4   6         46.93         45.22         4.84 o                         
   0  -4   6        580.82        588.31        11.64 o                         
   1  -4   6         45.42         47.76         4.37 o                         
   2  -4   6        283.41        283.19         7.75 o                         
   3  -4   6        513.14        501.93         8.34 o                         
   4  -4   6         21.65         21.96         5.58 o                         
   5  -4   6        165.45        165.81         9.86 o                         
   6  -4   6         45.63         39.45         7.44 o                         
   7  -4   6        109.11        123.38        10.42 o                         
  -7  -3   6          4.33          8.89         4.82 o                         
  -6  -3   6         18.01         12.09         4.50 o                         
  -5  -3   6         26.42         26.53         4.19 o                         
  -4  -3   6         93.16         94.75         5.11 o                         
  -3  -3   6        143.39        150.18         5.92 o                         
  -2  -3   6          3.32          0.68         2.56 o                         
  -1  -3   6        132.76        125.32         4.47 o                         
   0  -3   6        668.15        662.20        12.43 o                         
   1  -3   6        684.75        737.88        13.55 o                         
   2  -3   6       1131.42       1170.69        16.44 o                         
   3  -3   6        283.43        298.37         5.65 o                         
   4  -3   6       1100.23       1060.47        15.21 o                         
   5  -3   6        222.49        250.11        11.35 o                         
   6  -3   6          1.42          3.35         5.95 o                         
   7  -3   6        302.66        342.41        15.63 o                         
  -7  -2   6          1.40         -3.31         4.23 o                         
  -6  -2   6          1.74          0.25         4.37 o                         
  -5  -2   6          4.54          1.03         4.19 o                         
  -4  -2   6        419.12        406.95         9.08 o                         
  -3  -2   6        152.59        139.87         7.72 o                         
  -2  -2   6        553.03        553.99         8.66 o                         
  -1  -2   6       1286.79       1423.89        24.08 o                         
   0  -2   6       1051.01       1066.34        18.42 o                         
   1  -2   6       1225.44       1300.18        22.11 o                         
   2  -2   6        114.10         99.81         3.62 o                         
   3  -2   6       1790.71       1771.36        23.99 o                         
   4  -2   6        291.95        284.70         5.41 o                         
   5  -2   6        324.40        337.76        11.72 o                         
   6  -2   6         55.16         42.99         6.70 o                         
   7  -2   6          4.66          7.63         6.51 o                         
   8  -2   6          0.96          4.47         7.26 o                         
  -8  -1   6         20.13         18.71         5.12 o                         
  -7  -1   6        127.13        127.69         6.37 o                         
  -6  -1   6        151.81        158.56         6.36 o                         
  -5  -1   6        346.88        332.29         8.20 o                         
  -4  -1   6        160.50        163.38        10.42 o                         
  -3  -1   6        339.36        332.09         7.24 o                         
  -2  -1   6       9593.02       9536.21       122.86 o                         
  -1  -1   6        789.21        797.42        15.26 o                         
   0  -1   6       3096.15       3107.90        50.40 o                         
   1  -1   6          4.65          4.19         1.56 o                         
   2  -1   6          7.33          6.52         1.40 o                         
   3  -1   6        113.37        100.71         3.04 o                         
   4  -1   6         38.57         35.96         2.15 o                         
   5  -1   6        819.47        768.54        11.45 o                         
   6  -1   6         65.43         57.50         6.51 o                         
   7  -1   6         13.05         17.12         6.33 o                         
   8  -1   6         26.70         25.12         7.44 o                         
  -8   0   6         12.31         13.63         3.90 o                         
  -7   0   6          7.13          4.21         3.32 o                         
  -6   0   6         87.03         91.66         4.87 o                         
  -5   0   6        493.86        485.04         9.92 o                         
  -4   0   6        854.52        857.76        10.63 o                         
  -3   0   6        896.59        897.29        12.65 o                         
  -2   0   6         70.73         68.55         2.31 o                         
  -1   0   6        340.64        356.02        10.33 o                         
   0   0   6        444.42        465.95         8.88 o                         
   1   0   6         15.86         13.11         1.31 o                         
   2   0   6       1170.93       1121.93        15.58 o                         
   3   0   6          9.88         12.72         1.57 o                         
   4   0   6          8.89         11.39         1.69 o                         
   5   0   6        644.63        675.92         9.13 o                         
   6   0   6         43.66         40.29         4.29 o                         
   7   0   6        375.02        350.25         9.88 o                         
   8   0   6          2.24          0.16         4.95 o                         
  -8   1   6          2.40         -7.07         7.07 o                         
  -7   1   6          0.52          1.43         2.66 o                         
  -6   1   6         10.09         13.16         2.59 o                         
  -5   1   6         56.28         58.36         3.08 o                         
  -4   1   6        307.92        307.36         4.43 o                         
  -3   1   6        106.85        105.02         2.25 o                         
  -2   1   6        115.50        111.45         2.49 o                         
  -1   1   6         16.03         20.72         2.00 o                         
   0   1   6        135.48        104.78         2.27 o                         
   1   1   6       5279.89       5133.05        83.24 o                         
   2   1   6       3154.35       3200.95        36.21 o                         
   3   1   6       2614.23       2767.73        28.12 o                         
   4   1   6       2580.66       2609.89        30.66 o                         
   5   1   6         33.51         29.21         2.38 o                         
   6   1   6        423.75        427.62        12.84 o                         
   7   1   6        420.92        420.44        10.57 o                         
   8   1   6        157.17        168.85        12.28 o                         
  -8   2   6          2.20          2.79         7.63 o                         
  -7   2   6          2.45          6.89         5.95 o                         
  -6   2   6         95.41         97.19         3.80 o                         
  -5   2   6         27.80         35.58         4.75 o                         
  -4   2   6        404.59        403.93         6.33 o                         
  -3   2   6         88.55         90.47         4.04 o                         
  -2   2   6       4229.21       4136.20        46.06 o                         
  -1   2   6        204.94        207.74         4.54 o                         
   0   2   6       1555.48       1567.08        20.72 o                         
   1   2   6       2859.54       2943.67        33.13 o                         
   2   2   6        757.40        856.14        13.75 o                         
   3   2   6       3577.19       3530.22        35.56 o                         
   4   2   6        196.83        194.77         4.22 o                         
   5   2   6       1021.29       1033.80        14.90 o                         
   6   2   6          7.58         10.75         3.17 o                         
   7   2   6         12.15          9.74         3.84 o                         
   8   2   6          3.27         -4.41         4.41 o                         
  -5   3   6         96.04         97.88         4.09 o                         
  -4   3   6         18.19         21.38         1.84 o                         
  -3   3   6       1071.58       1126.99        18.47 o                         
  -2   3   6       1096.60       1096.48        18.61 o                         
  -1   3   6        464.34        493.33        12.84 o                         
   0   3   6       2734.25       2771.15        52.66 o                         
   1   3   6       2092.79       2174.35        28.42 o                         
   2   3   6         58.06         53.15         1.84 o                         
   3   3   6        575.33        588.03         8.65 o                         
   4   3   6          9.90         10.66         1.64 o                         
   5   3   6         70.25         68.24         3.04 o                         
   6   3   6         15.65         20.04         2.67 o                         
   7   3   6        127.42        132.10        10.14 o                         
  -5   4   6         82.14         79.52         2.36 o                         
  -4   4   6        360.75        351.14        11.63 o                         
  -3   4   6         16.55         17.68         2.42 o                         
  -2   4   6          9.87         11.07         2.05 o                         
  -1   4   6         98.27        108.36         3.72 o                         
   0   4   6        659.90        636.85         7.86 o                         
   1   4   6        303.13        319.27         3.98 o                         
   2   4   6       1529.13       1529.38        36.38 o                         
   3   4   6          4.35          6.72         2.36 o                         
   4   4   6        166.81        161.21         5.71 o                         
   5   4   6        438.46        433.04        10.07 o                         
   6   4   6        118.83        124.68        16.56 o                         
   7   4   6        495.40        481.05        17.68 o                         
  -5   5   6        145.86        140.13         5.21 o                         
  -4   5   6         78.48         87.84         4.84 o                         
  -3   5   6         10.33          9.86         2.79 o                         
  -2   5   6         66.56         58.67         3.78 o                         
  -1   5   6         12.00         10.53         1.39 o                         
   0   5   6          8.64         10.86         1.25 o                         
   1   5   6       1253.27       1231.67        14.56 o                         
   2   5   6        234.29        254.42         6.46 o                         
   3   5   6       2717.37       2586.06        42.55 o                         
   4   5   6        219.92        224.02         7.03 o                         
   5   5   6         49.51         49.64         4.47 o                         
   6   5   6        275.30        274.97         9.26 o                         
   7   5   6         12.40          5.40         7.44 o                         
  -5   6   6          0.76          4.09         2.61 o                         
  -4   6   6        228.33        212.89         7.82 o                         
  -3   6   6          9.55          9.68         3.35 o                         
  -2   6   6        681.15        681.72        24.84 o                         
  -1   6   6        112.30        103.19         3.31 o                         
   0   6   6       1356.47       1329.90        28.84 o                         
   1   6   6          3.16          2.05         2.98 o                         
   2   6   6        319.24        303.41         7.71 o                         
   3   6   6        622.66        628.69        12.86 o                         
   4   6   6          5.56         -0.19         3.55 o                         
   5   6   6        545.25        546.70        12.69 o                         
   6   6   6         28.60         30.23         5.19 o                         
  -5   7   6         22.58         23.45         3.72 o                         
  -4   7   6         29.46         25.31         4.09 o                         
  -3   7   6          1.95          2.98         3.72 o                         
  -2   7   6         48.61         61.49         6.98 o                         
  -1   7   6        460.40        459.46        12.65 o                         
   0   7   6        177.93        193.16         7.63 o                         
   1   7   6         52.44         53.97         4.65 o                         
   2   7   6          5.12          5.40         4.28 o                         
   3   7   6         21.08         16.50         3.67 o                         
   4   7   6          2.83          4.16         4.13 o                         
   5   7   6         41.91         40.41         5.00 o                         
   6   7   6         17.61         28.47         7.44 o                         
  -4   8   6         48.74         40.38         5.02 o                         
  -3   8   6         23.94         18.05         4.84 o                         
  -2   8   6         11.54          7.07         4.84 o                         
  -1   8   6          6.47          6.14         4.09 o                         
   0   8   6         37.48         37.59         4.65 o                         
   1   8   6         72.45         77.23         5.95 o                         
   2   8   6         86.62         93.79         6.89 o                         
   3   8   6         23.91         28.66         4.52 o                         
   4   8   6         54.09         61.21         5.70 o                         
   5   8   6         31.68         31.14         5.95 o                         
   1   9   6        256.25        252.34        10.98 o                         
   2   9   6         36.94         49.13         6.70 o                         
   3   9   6        282.66        300.54        13.58 o                         
  -2  -8   7         49.56         48.01         9.12 o                         
  -1  -8   7          0.16         -2.79         7.44 o                         
   0  -8   7         42.42         41.68         5.54 o                         
   1  -8   7          0.14         -6.14         6.14 o                         
   2  -8   7          1.54          4.28         6.51 o                         
  -3  -7   7          5.43          7.82         5.53 o                         
  -2  -7   7          3.51          4.61         6.42 o                         
  -1  -7   7        170.10        190.47         8.95 o                         
   0  -7   7          4.78         10.12         4.00 o                         
   1  -7   7        257.66        242.29        11.35 o                         
   2  -7   7          7.82          8.37         6.14 o                         
   3  -7   7         29.95         42.24         7.82 o                         
   4  -7   7          2.81         11.35         7.26 o                         
  -5  -6   7         11.00         19.35         8.93 o                         
  -4  -6   7         93.80        104.51         7.23 o                         
  -3  -6   7         58.27         53.36         5.58 o                         
  -2  -6   7        161.38        170.19         8.22 o                         
  -1  -6   7          4.61          5.38         6.98 o                         
   0  -6   7          2.68          1.86         5.40 o                         
   1  -6   7        199.65        187.34         7.04 o                         
   2  -6   7          0.26         -0.56         5.02 o                         
   3  -6   7          0.87         -0.37         6.14 o                         
   4  -6   7         22.99         20.28         6.89 o                         
   5  -6   7         65.71         61.97         8.75 o                         
  -6  -5   7          8.38          6.51         7.82 o                         
  -5  -5   7          1.77          6.19         4.93 o                         
  -4  -5   7         21.21         20.08         4.73 o                         
  -3  -5   7         70.58         70.79         6.51 o                         
  -2  -5   7         34.53         28.69         4.26 o                         
  -1  -5   7          5.13          5.58         5.02 o                         
   0  -5   7          3.77          3.35         4.84 o                         
   1  -5   7        199.76        183.86         9.12 o                         
   2  -5   7        206.55        190.68         6.38 o                         
   3  -5   7        708.41        668.45        19.17 o                         
   4  -5   7          0.18         -1.30         5.40 o                         
   5  -5   7         66.90         88.02         8.93 o                         
   6  -5   7         17.75         28.47         8.19 o                         
  -6  -4   7          6.49          2.65         4.79 o                         
  -5  -4   7         43.21         40.01         5.06 o                         
  -4  -4   7         36.23         38.88         4.72 o                         
  -3  -4   7         73.52         72.79         5.00 o                         
  -2  -4   7        246.38        231.57         7.23 o                         
  -1  -4   7        729.03        729.48        20.47 o                         
   0  -4   7        507.97        514.55        15.26 o                         
   1  -4   7         11.46         11.76         2.68 o                         
   2  -4   7        845.73        832.95        12.68 o                         
   3  -4   7         59.48         61.28         3.76 o                         
   4  -4   7        438.27        445.69        14.70 o                         
   5  -4   7        152.08        152.04         9.86 o                         
   6  -4   7        150.51        138.45        10.24 o                         
  -7  -3   7          4.56          1.86         8.00 o                         
  -6  -3   7        154.38        173.50         8.32 o                         
  -5  -3   7         24.54         26.85         7.63 o                         
  -4  -3   7         93.95         84.84         4.80 o                         
  -3  -3   7         22.99         25.59         3.62 o                         
  -2  -3   7         32.24         27.85         3.49 o                         
  -1  -3   7       1446.10       1444.45        35.54 o                         
   0  -3   7         18.65         20.12         2.62 o                         
   1  -3   7        852.97        825.15        19.63 o                         
   2  -3   7         63.10         57.22         4.75 o                         
   3  -3   7        227.82        221.40         4.97 o                         
   4  -3   7         14.27         13.02         2.54 o                         
   5  -3   7         53.04         54.53         6.51 o                         
   6  -3   7        175.89        189.44        11.17 o                         
   7  -3   7         13.34         12.28         7.26 o                         
  -7  -2   7         11.75         10.85         4.42 o                         
  -6  -2   7         20.87         17.48         4.00 o                         
  -5  -2   7        106.60        108.54         5.95 o                         
  -4  -2   7        274.88        274.50         7.63 o                         
  -3  -2   7        592.70        578.23        11.58 o                         
  -2  -2   7        136.01        128.68         4.79 o                         
  -1  -2   7        147.86        143.84         4.73 o                         
   0  -2   7          6.87          7.20         1.96 o                         
   1  -2   7       1525.08       1576.40        26.71 o                         
   2  -2   7        329.76        336.82         7.43 o                         
   3  -2   7        149.47        151.63         5.23 o                         
   4  -2   7         17.28         16.17         2.36 o                         
   5  -2   7         25.58         29.96         5.77 o                         
   6  -2   7        195.12        212.70        11.54 o                         
   7  -2   7         22.40         30.52         7.63 o                         
  -7  -1   7          0.53         -2.22         3.79 o                         
  -6  -1   7          1.71         -0.21         3.35 o                         
  -5  -1   7         25.98         22.94         4.37 o                         
  -4  -1   7         54.26         59.85         3.68 o                         
  -3  -1   7          3.48          1.49         2.24 o                         
  -2  -1   7       2114.92       2115.86        28.39 o                         
  -1  -1   7       1147.89       1213.37        20.86 o                         
   0  -1   7        582.52        576.05        10.86 o                         
   1  -1   7        897.29        956.35        16.84 o                         
   2  -1   7          6.69          7.77         1.61 o                         
   3  -1   7       1892.20       1923.88        26.03 o                         
   4  -1   7         43.90         48.82         2.54 o                         
   5  -1   7       1316.97       1205.81        39.45 o                         
   6  -1   7          0.65          3.91         5.40 o                         
   7  -1   7          4.55          5.02         5.77 o                         
   8  -1   7         62.22         60.67         8.93 o                         
  -7   0   7         12.74         13.90         3.61 o                         
  -6   0   7          6.58          3.92         3.03 o                         
  -5   0   7          2.04         -1.39         2.59 o                         
  -4   0   7         72.14         68.15         2.79 o                         
  -3   0   7        888.18        912.08        13.00 o                         
  -2   0   7         13.58         21.83         1.74 o                         
  -1   0   7       1561.77       1500.85        25.33 o                         
   0   0   7        607.39        618.91        11.51 o                         
   1   0   7        755.33        822.60        14.74 o                         
   2   0   7        511.34        500.45         7.91 o                         
   3   0   7         27.55         22.82         1.97 o                         
   4   0   7       3367.91       3365.97        44.43 o                         
   5   0   7        353.80        338.92         5.68 o                         
   6   0   7        297.07        323.78         9.58 o                         
   7   0   7         33.10         35.73         6.33 o                         
   8   0   7          3.30          8.56         6.51 o                         
  -7   1   7          0.40         -0.61         2.92 o                         
  -6   1   7        225.28        220.67         6.44 o                         
  -5   1   7         30.42         33.63         3.72 o                         
  -4   1   7        727.00        701.50         8.83 o                         
  -3   1   7        391.10        387.92         5.24 o                         
  -2   1   7        336.89        336.24         5.41 o                         
  -1   1   7       2043.30       2052.27        27.20 o                         
   0   1   7          0.31          1.14         0.95 o                         
   1   1   7       2717.65       2605.99        34.44 o                         
   2   1   7         55.92         65.09         2.19 o                         
   3   1   7        670.08        675.79         8.71 o                         
   4   1   7        377.43        388.32         5.88 o                         
   5   1   7         59.76         63.27         2.66 o                         
   6   1   7        304.75        307.85         8.49 o                         
   7   1   7          1.20          3.91         4.07 o                         
   8   1   7         88.28         87.09         8.00 o                         
  -7   2   7          4.38          8.77         3.16 o                         
  -6   2   7        168.42        163.82         5.26 o                         
  -5   2   7        296.41        296.50         6.73 o                         
  -4   2   7        501.78        492.10         8.36 o                         
  -3   2   7       1203.10       1231.89        14.30 o                         
  -2   2   7         20.36         17.93         1.13 o                         
  -1   2   7        201.01        200.83         4.73 o                         
   0   2   7         50.44         55.56         1.73 o                         
   1   2   7       2187.62       2190.92        24.99 o                         
   2   2   7        149.61        159.69         2.99 o                         
   3   2   7        482.35        464.61         6.58 o                         
   4   2   7        675.01        664.71        10.07 o                         
   5   2   7         82.74         82.88         8.04 o                         
   6   2   7        448.84        438.33         9.97 o                         
   7   2   7          2.73          0.35         4.19 o                         
   8   2   7        125.27        136.78         8.93 o                         
  -6   3   7         95.20         94.72         3.91 o                         
  -5   3   7         28.09         31.64         2.79 o                         
  -4   3   7          4.53          7.12         3.16 o                         
  -3   3   7        220.79        234.93         6.23 o                         
  -2   3   7        648.58        618.57        15.82 o                         
  -1   3   7        142.59        141.06         5.77 o                         
   0   3   7        425.48        408.97         5.82 o                         
   1   3   7          1.56         10.50         1.25 o                         
   2   3   7        890.05        890.69        12.55 o                         
   3   3   7       1443.66       1433.76        19.30 o                         
   4   3   7        565.73        572.90         8.85 o                         
   5   3   7       1788.64       1757.34        24.06 o                         
   6   3   7          0.05          0.74         2.85 o                         
   7   3   7         82.21         69.41         8.75 o                         
  -5   4   7          0.31         -0.19         2.23 o                         
  -4   4   7         23.93         25.31         3.16 o                         
  -3   4   7        539.80        544.75         9.49 o                         
  -2   4   7        379.06        396.01        11.17 o                         
  -1   4   7       1665.12       1562.07        37.03 o                         
   0   4   7         40.17         38.72         1.62 o                         
   1   4   7       1878.70       1824.73        21.15 o                         
   2   4   7        814.84        864.43        12.38 o                         
   3   4   7          1.86          0.93         1.84 o                         
   4   4   7       1755.02       1724.53        23.29 o                         
   5   4   7         99.94        101.35         3.66 o                         
   6   4   7        472.11        480.20        11.71 o                         
   7   4   7         11.28         22.15         7.26 o                         
  -5   5   7        136.41        143.11         5.77 o                         
  -4   5   7        279.10        294.40         9.30 o                         
  -3   5   7          0.72          1.35         1.65 o                         
  -2   5   7        484.09        453.67         5.77 o                         
  -1   5   7        836.67        850.75        11.99 o                         
   0   5   7        585.40        580.47         7.49 o                         
   1   5   7        575.48        585.79         7.58 o                         
   2   5   7        223.36        213.59         4.77 o                         
   3   5   7        258.70        250.15        11.26 o                         
   4   5   7          9.47          2.99         3.07 o                         
   5   5   7          8.98         11.99         3.94 o                         
   6   5   7        125.22        115.65         7.54 o                         
   7   5   7         22.37         21.21         8.19 o                         
  -5   6   7        103.66        109.24         5.95 o                         
  -4   6   7        189.57        184.79         7.63 o                         
  -3   6   7        671.76        599.22        16.38 o                         
  -2   6   7         13.70         16.65         1.91 o                         
  -1   6   7         18.47         19.21         2.55 o                         
   0   6   7        140.47        135.11         3.79 o                         
   1   6   7        364.70        365.76         8.08 o                         
   2   6   7         85.75         77.88         6.42 o                         
   3   6   7        261.20        266.26         7.63 o                         
   4   6   7          8.46          7.98         3.55 o                         
   5   6   7          6.62          6.36         5.02 o                         
   6   6   7         79.93         69.41         8.75 o                         
  -5   7   7          0.74          3.16         3.54 o                         
  -4   7   7         26.72         22.89         4.09 o                         
  -3   7   7          1.48          2.23         3.91 o                         
  -2   7   7         56.32         52.85         5.21 o                         
  -1   7   7         15.01         16.94         2.48 o                         
   0   7   7          2.62          1.29         2.51 o                         
   1   7   7          1.28          1.78         3.54 o                         
   2   7   7        481.95        459.73        10.52 o                         
   3   7   7        336.57        340.97         9.27 o                         
   4   7   7        429.61        437.00        11.15 o                         
   5   7   7        157.98        172.60        17.40 o                         
   6   7   7         72.84         59.36         8.37 o                         
  -4   8   7          1.55          3.16         4.28 o                         
  -3   8   7         33.32         25.68         5.02 o                         
  -2   8   7          2.88         -0.19         4.65 o                         
  -1   8   7        609.79        602.76        18.42 o                         
   0   8   7         66.85         64.65         4.10 o                         
   1   8   7        423.75        408.80        11.63 o                         
   2   8   7         50.61         60.05         5.77 o                         
   3   8   7        126.13        127.15         7.44 o                         
   4   8   7        261.59        239.19         9.14 o                         
   5   8   7          1.13         -5.21        10.61 o                         
   2   9   7        107.90        110.73         7.82 o                         
   3   9   7          1.58          2.42         5.77 o                         
  -1  -8   8         18.05         12.65         6.70 o                         
   0  -8   8          1.16          2.61         6.33 o                         
   1  -8   8          0.50         -1.86         6.51 o                         
  -3  -7   8         44.93         41.84         6.38 o                         
  -2  -7   8          0.29          3.00         5.59 o                         
  -1  -7   8          4.91         -0.76         6.98 o                         
   0  -7   8          5.47          4.62         4.28 o                         
   1  -7   8         21.29         27.36         6.70 o                         
   2  -7   8         24.27         39.08         7.26 o                         
   3  -7   8         39.42         31.45         7.44 o                         
  -4  -6   8          9.50          0.65         5.56 o                         
  -3  -6   8         90.80         82.05         6.58 o                         
  -2  -6   8         18.89         24.97         6.51 o                         
  -1  -6   8        119.31        116.11         9.49 o                         
   0  -6   8          6.99          5.40         5.77 o                         
   1  -6   8         51.78         51.14         4.60 o                         
   2  -6   8         72.35         58.99         7.07 o                         
   3  -6   8          3.05          9.68         6.33 o                         
   4  -6   8         68.71         75.74         8.93 o                         
   5  -6   8          0.27         10.05         8.56 o                         
  -5  -5   8         38.49         40.17         6.11 o                         
  -4  -5   8         39.80         39.58         5.40 o                         
  -3  -5   8         27.94         21.44         4.72 o                         
  -2  -5   8          2.11         -3.21         4.11 o                         
  -1  -5   8         47.87         59.92         6.89 o                         
   0  -5   8        396.13        402.89        14.52 o                         
   1  -5   8         79.39         89.88         7.07 o                         
   2  -5   8       1032.77       1035.61        19.21 o                         
   3  -5   8         27.43         24.56         6.51 o                         
   4  -5   8         45.80         42.99         7.26 o                         
   5  -5   8         56.94         81.51         8.75 o                         
   6  -5   8         18.06         16.56         8.75 o                         
  -6  -4   8          4.58          4.28         8.00 o                         
  -5  -4   8        146.74        159.30         7.69 o                         
  -4  -4   8         39.27         29.72         4.54 o                         
  -3  -4   8        267.44        282.77         9.01 o                         
  -2  -4   8         20.14         19.15         3.75 o                         
  -1  -4   8        552.67        596.80        18.05 o                         
   0  -4   8          2.68          2.05         4.09 o                         
   1  -4   8          2.83          3.54         4.28 o                         
   2  -4   8        543.32        544.06         9.31 o                         
   3  -4   8         25.07         26.82         5.49 o                         
   4  -4   8          8.00         12.47         5.77 o                         
   5  -4   8         48.57         50.62         7.07 o                         
   6  -4   8         26.08         28.47         7.82 o                         
  -7  -3   8         61.13         49.87         9.12 o                         
  -6  -3   8         33.75         33.37         5.49 o                         
  -5  -3   8         31.26         22.11         4.39 o                         
  -4  -3   8         19.15         19.48         3.94 o                         
  -3  -3   8        192.24        191.42         6.90 o                         
  -2  -3   8        134.53        146.23         6.18 o                         
  -1  -3   8        291.51        302.40        11.35 o                         
   0  -3   8         17.65         20.84         4.09 o                         
   1  -3   8         21.72         21.42         2.62 o                         
   2  -3   8        562.01        570.08        11.51 o                         
   3  -3   8        592.35        564.93         9.45 o                         
   4  -3   8        199.91        224.99        10.79 o                         
   5  -3   8          7.17         12.28         6.14 o                         
   6  -3   8         48.83         52.11         8.37 o                         
   7  -3   8          1.98         13.40         7.63 o                         
  -7  -2   8         73.54         71.48         5.86 o                         
  -6  -2   8         29.00         27.07         4.47 o                         
  -5  -2   8         28.35         25.81         4.00 o                         
  -4  -2   8         58.08         61.03         5.58 o                         
  -3  -2   8        260.90        269.61         8.19 o                         
  -2  -2   8        505.90        485.35        10.26 o                         
  -1  -2   8       1289.31       1298.93        32.19 o                         
   0  -2   8        172.85        164.63         5.17 o                         
   1  -2   8       2537.84       2535.92        51.08 o                         
   2  -2   8        144.10        183.23        10.89 o                         
   3  -2   8        347.35        349.72         6.66 o                         
   4  -2   8        449.54        441.80         7.89 o                         
   5  -2   8        412.88        393.40        13.58 o                         
   6  -2   8        375.73        364.74        13.96 o                         
   7  -2   8        111.12         98.07         8.93 o                         
  -7  -1   8         36.20         37.32         4.78 o                         
  -6  -1   8        118.37        107.18         5.43 o                         
  -5  -1   8        415.96        424.49        10.00 o                         
  -4  -1   8        168.25        152.55         7.91 o                         
  -3  -1   8        236.68        225.56         6.31 o                         
  -2  -1   8         89.85         82.93         4.13 o                         
  -1  -1   8         42.00         53.30         3.13 o                         
   0  -1   8       2733.18       2663.71        51.45 o                         
   1  -1   8        257.15        320.00        12.93 o                         
   2  -1   8       2195.04       2207.68        36.91 o                         
   3  -1   8         98.37         90.80         4.34 o                         
   4  -1   8        387.46        376.91         7.02 o                         
   5  -1   8         56.19         59.36         6.33 o                         
   6  -1   8         50.14         58.25         7.07 o                         
   7  -1   8        289.53        283.05        13.40 o                         
  -7   0   8          2.42          4.52         3.61 o                         
  -6   0   8         79.25         89.74         7.16 o                         
  -5   0   8         62.96         57.43         3.79 o                         
  -4   0   8        164.96        153.91         5.49 o                         
  -3   0   8        607.58        603.91        11.91 o                         
  -2   0   8       1694.18       1701.59        23.12 o                         
  -1   0   8       1863.92       1860.29        31.19 o                         
   0   0   8         92.68         81.45         3.66 o                         
   1   0   8         16.75         15.43         3.07 o                         
   2   0   8       1266.04       1251.54        17.69 o                         
   3   0   8         14.77         17.50         2.37 o                         
   4   0   8        425.08        415.74         7.41 o                         
   5   0   8          2.35          2.67         3.26 o                         
   6   0   8          2.54         -4.84         4.84 o                         
   7   0   8         97.57        110.54         8.37 o                         
   8   0   8         75.54         74.07         8.56 o                         
  -7   1   8         72.48         69.39         5.77 o                         
  -6   1   8          1.09          1.75         2.79 o                         
  -5   1   8         56.18         56.53         3.47 o                         
  -4   1   8         26.08         25.92         1.96 o                         
  -3   1   8        313.06        302.77         6.54 o                         
  -2   1   8        964.25        968.28        13.55 o                         
  -1   1   8       2500.19       2480.47        40.86 o                         
   0   1   8         67.04         84.41         3.55 o                         
   1   1   8        111.41        116.68         3.09 o                         
   2   1   8       2409.44       2454.11        32.83 o                         
   3   1   8         59.12         63.53         4.50 o                         
   4   1   8       2531.38       2467.18        28.64 o                         
   5   1   8         97.24        102.74         3.49 o                         
   6   1   8        232.95        227.09         7.52 o                         
   7   1   8         14.04         21.38         4.60 o                         
   8   1   8          1.42         -2.23         6.14 o                         
  -7   2   8         26.37         32.01         3.54 o                         
  -6   2   8         16.33         19.60         2.79 o                         
  -5   2   8        158.46        172.20         7.07 o                         
  -4   2   8        133.83        144.17         3.52 o                         
  -3   2   8         27.79         30.86         1.83 o                         
  -2   2   8        343.42        314.79         5.01 o                         
  -1   2   8        546.61        524.75        15.72 o                         
   0   2   8       2503.78       2387.38        31.56 o                         
   1   2   8       2435.48       2349.29        31.25 o                         
   2   2   8        889.35        937.06        11.53 o                         
   3   2   8       1484.64       1484.87        20.74 o                         
   4   2   8        139.77        143.19         3.50 o                         
   5   2   8        503.08        507.95         8.68 o                         
   6   2   8        344.30        325.50         8.44 o                         
   7   2   8        265.74        277.57         8.94 o                         
   8   2   8        146.25        155.95        10.79 o                         
  -6   3   8          0.28         -0.19         2.42 o                         
  -5   3   8        391.25        384.28        10.98 o                         
  -4   3   8          5.37          6.70         2.79 o                         
  -3   3   8        236.39        233.55         8.37 o                         
  -2   3   8          3.62          6.89         2.61 o                         
  -1   3   8        279.67        280.28         6.18 o                         
   0   3   8       2553.80       2510.91        33.09 o                         
   1   3   8        240.74        238.83         3.70 o                         
   2   3   8       2446.89       2409.40        31.79 o                         
   3   3   8        374.25        399.43        13.86 o                         
   4   3   8        748.21        730.15        10.90 o                         
   5   3   8        507.68        500.69         8.48 o                         
   6   3   8         33.03         28.69         4.65 o                         
   7   3   8        362.12        361.21        16.19 o                         
  -5   4   8          0.39         -2.61         2.61 o                         
  -4   4   8         96.29         99.00         5.95 o                         
  -3   4   8        205.90        198.38         7.63 o                         
  -2   4   8        816.78        823.65        20.84 o                         
  -1   4   8        324.93        342.78        10.61 o                         
   0   4   8          3.68          4.61         1.20 o                         
   1   4   8        127.60        122.99         3.01 o                         
   2   4   8        315.44        302.25         5.44 o                         
   3   4   8        122.20        119.98         3.17 o                         
   4   4   8        488.01        493.59         7.97 o                         
   5   4   8          3.28          2.62         1.96 o                         
   6   4   8         12.00         19.35         6.33 o                         
   7   4   8         62.33         56.39         8.19 o                         
  -5   5   8         53.37         58.06         4.09 o                         
  -4   5   8          3.52          5.58         3.16 o                         
  -3   5   8         36.58         39.27         3.91 o                         
  -2   5   8        375.04        394.33        12.10 o                         
  -1   5   8        987.86        921.11        16.58 o                         
   0   5   8       1151.37       1147.47        19.28 o                         
   1   5   8         60.55         52.69         2.19 o                         
   2   5   8        631.97        590.86         7.65 o                         
   3   5   8        112.84        118.91         6.23 o                         
   4   5   8       1059.66       1052.69        19.39 o                         
   5   5   8        204.89        206.55        12.19 o                         
   6   5   8        481.88        466.54        16.56 o                         
   7   5   8         26.75         21.96         7.63 o                         
  -5   6   8         17.26         21.21         3.72 o                         
  -4   6   8          4.16          6.70         3.54 o                         
  -3   6   8          6.49          5.40         3.54 o                         
  -2   6   8        272.08        263.69         9.86 o                         
  -1   6   8          9.02         14.68         1.69 o                         
   0   6   8        203.87        201.71         5.00 o                         
   1   6   8        449.01        445.16        15.63 o                         
   2   6   8        603.01        594.50        11.84 o                         
   3   6   8        195.80        204.95         6.80 o                         
   4   6   8         64.52         61.80         4.77 o                         
   5   6   8        677.57        672.42        16.00 o                         
   6   6   8         32.24         29.59         7.07 o                         
  -5   7   8        101.03        101.42         7.07 o                         
  -4   7   8         98.23        100.68         7.44 o                         
  -3   7   8        135.22        134.36         8.00 o                         
  -2   7   8          3.50          1.67         4.28 o                         
  -1   7   8         13.41         14.14         4.65 o                         
   0   7   8        105.97        122.60         7.07 o                         
   1   7   8        302.35        290.50         7.47 o                         
   2   7   8        603.59        641.35        13.06 o                         
   3   7   8        346.46        318.62         9.77 o                         
   4   7   8        318.54        315.80         9.46 o                         
   5   7   8          4.69          7.57         4.69 o                         
   6   7   8         13.71         20.10         8.00 o                         
  -4   8   8         52.08         63.09         5.95 o                         
  -3   8   8         15.97         13.03         5.02 o                         
  -2   8   8        136.69        130.27         9.30 o                         
  -1   8   8          5.49          1.12         5.21 o                         
   0   8   8         12.09         17.86         5.77 o                         
   1   8   8          1.95          3.75         3.20 o                         
   2   8   8         42.03         38.44         4.33 o                         
   3   8   8         12.17         14.29         4.19 o                         
   4   8   8         44.12         35.60         5.23 o                         
   5   8   8          7.17          5.95         6.70 o                         
   3   9   8         24.70         25.68         6.33 o                         
  -2  -7   9          5.52          2.96         5.93 o                         
  -1  -7   9         59.88         63.67         8.47 o                         
   0  -7   9         70.35         65.89         5.90 o                         
   1  -7   9         19.67         17.31         6.70 o                         
   2  -7   9        124.77        125.61         9.86 o                         
   3  -7   9        113.22        136.96        11.17 o                         
  -4  -6   9         54.94         52.48         9.30 o                         
  -3  -6   9          7.17          3.38         5.20 o                         
  -2  -6   9        113.95        129.84         7.63 o                         
  -1  -6   9          7.25         10.29         4.79 o                         
   0  -6   9         77.59         69.23         7.63 o                         
   1  -6   9         56.74         47.66         4.92 o                         
   2  -6   9          7.24          4.65         6.51 o                         
   3  -6   9        119.02        133.24        10.24 o                         
   4  -6   9          9.30         -1.30         7.07 o                         
  -5  -5   9         69.96         73.69        10.05 o                         
  -4  -5   9          9.57          5.11         5.00 o                         
  -3  -5   9          8.61          5.09         4.86 o                         
  -2  -5   9         18.41         15.11         4.60 o                         
  -1  -5   9          5.66          2.61         5.95 o                         
   0  -5   9         29.33         26.80         5.95 o                         
   1  -5   9         33.16         24.56         5.58 o                         
   2  -5   9        130.34        137.19         6.64 o                         
   3  -5   9          3.39          3.91         5.95 o                         
   4  -5   9         38.43         30.52         7.44 o                         
   5  -5   9        115.15        130.82        10.61 o                         
  -6  -4   9         11.18         14.33         8.56 o                         
  -5  -4   9          0.53         -4.47         4.47 o                         
  -4  -4   9         29.06         23.97         4.80 o                         
  -3  -4   9          3.00          0.48         4.14 o                         
  -2  -4   9        154.60        148.22         7.37 o                         
  -1  -4   9          2.90          3.54         5.02 o                         
   0  -4   9        674.59        656.91        19.54 o                         
   1  -4   9        152.41        162.27         9.12 o                         
   2  -4   9        135.40        126.92         8.37 o                         
   3  -4   9         48.02         45.15         4.25 o                         
   4  -4   9          3.11         -3.54         5.77 o                         
   5  -4   9        182.16        166.37        11.35 o                         
   6  -4   9         23.66         21.77         8.75 o                         
  -6  -3   9          2.27         -4.66         4.66 o                         
  -5  -3   9          5.56          7.37         4.60 o                         
  -4  -3   9        203.86        183.98        12.10 o                         
  -3  -3   9        124.59        116.12         7.91 o                         
  -2  -3   9        118.44        107.32        19.91 o                         
  -1  -3   9        120.75        123.19         8.56 o                         
   0  -3   9         15.84         12.28         4.47 o                         
   1  -3   9       1121.22       1139.08        29.22 o                         
   2  -3   9        439.27        422.53         9.67 o                         
   3  -3   9        838.71        839.25        13.31 o                         
   4  -3   9        186.21        183.12        10.79 o                         
   5  -3   9         20.21         22.52         6.89 o                         
   6  -3   9         25.66         39.08         8.19 o                         
   7  -3   9         41.48         41.31         9.30 o                         
  -7  -2   9         38.02         33.31         8.75 o                         
  -6  -2   9          0.18         -4.13         4.13 o                         
  -5  -2   9          3.82          4.73         3.88 o                         
  -4  -2   9        175.96        188.63         7.10 o                         
  -3  -2   9        117.38        119.13         5.79 o                         
  -2  -2   9       1319.39       1345.75        48.01 o                         
  -1  -2   9        145.08        143.29         8.37 o                         
   0  -2   9        740.76        761.49        20.66 o                         
   1  -2   9          4.47          7.28         2.49 o                         
   2  -2   9         10.54         13.13         4.00 o                         
   3  -2   9        578.56        554.48         9.42 o                         
   4  -2   9         34.99         30.70         5.02 o                         
   5  -2   9        518.55        454.81        15.82 o                         
   6  -2   9          8.12         16.00         6.89 o                         
   7  -2   9          0.60         -1.49         7.07 o                         
  -7  -1   9          1.37          1.80         4.33 o                         
  -6  -1   9         15.05         17.98         4.13 o                         
  -5  -1   9         83.50         85.45         5.00 o                         
  -4  -1   9         10.27          8.00         3.16 o                         
  -3  -1   9        311.08        304.61         7.75 o                         
  -2  -1   9         17.94         14.04         2.73 o                         
  -1  -1   9         30.29         21.59         4.09 o                         
   0  -1   9        164.68        173.28         5.46 o                         
   1  -1   9        196.42        189.42         5.59 o                         
   2  -1   9         63.98         60.07         7.63 o                         
   3  -1   9        223.43        243.41         6.91 o                         
   4  -1   9         36.78         38.36         4.44 o                         
   5  -1   9        190.26        216.61        10.61 o                         
   6  -1   9          0.04          0.37         5.40 o                         
   7  -1   9        108.38        118.54         9.30 o                         
  -7   0   9          5.93          5.94         3.88 o                         
  -6   0   9        113.92        107.80        18.98 o                         
  -5   0   9         45.62         44.91         3.81 o                         
  -4   0   9        141.47        142.97         9.68 o                         
  -3   0   9         33.13         35.70         5.77 o                         
  -2   0   9        202.20        198.68         5.45 o                         
  -1   0   9         71.51         83.37         6.33 o                         
   0   0   9       1662.58       1681.83        28.69 o                         
   1   0   9        850.62        816.74        15.63 o                         
   2   0   9       2751.44       2886.76        47.77 o                         
   3   0   9         14.70         15.19         2.63 o                         
   4   0   9        192.83        199.05         5.12 o                         
   5   0   9        301.11        306.71         7.83 o                         
   6   0   9        185.36        170.46         9.86 o                         
   7   0   9        474.76        451.65        15.63 o                         
  -7   1   9          9.49          6.00         3.61 o                         
  -6   1   9         82.07         87.07         4.50 o                         
  -5   1   9         89.65         70.75         5.02 o                         
  -4   1   9        176.77        181.06         9.58 o                         
  -3   1   9        155.14        148.41         4.56 o                         
  -2   1   9        569.86        565.87        12.56 o                         
  -1   1   9        112.76        103.05         4.19 o                         
   0   1   9         40.87         39.34         5.40 o                         
   1   1   9       2897.41       2935.77        39.02 o                         
   2   1   9         18.18         21.44         3.28 o                         
   3   1   9       2668.87       2590.64        43.23 o                         
   4   1   9        168.04        158.15         4.50 o                         
   5   1   9        606.14        592.44         9.96 o                         
   6   1   9        134.01        138.09         6.41 o                         
   7   1   9          1.75         -3.46         4.37 o                         
  -7   2   9        144.55        138.27         7.07 o                         
  -6   2   9         40.85         49.50         3.62 o                         
  -5   2   9         15.20         15.17         2.70 o                         
  -4   2   9        285.52        276.11         6.41 o                         
  -3   2   9        256.23        248.89         5.59 o                         
  -2   2   9        895.92        850.38        16.56 o                         
  -1   2   9        348.54        331.32         4.90 o                         
   0   2   9       2145.25       2189.20        29.19 o                         
   1   2   9        501.55        514.96         8.32 o                         
   2   2   9        141.28        127.19         5.11 o                         
   3   2   9       1482.97       1440.22        20.26 o                         
   4   2   9         96.93         98.79         3.21 o                         
   5   2   9        257.14        241.23         5.63 o                         
   6   2   9          7.33          6.50         3.53 o                         
   7   2   9          5.74         -0.56         3.98 o                         
  -6   3   9         92.62         91.37         5.77 o                         
  -5   3   9         34.65         31.82         3.91 o                         
  -4   3   9         50.35         47.27         4.47 o                         
  -3   3   9          7.32          8.00         3.35 o                         
  -2   3   9        137.67        129.89         6.70 o                         
  -1   3   9        193.90        207.12         8.00 o                         
   0   3   9        679.63        675.99        11.74 o                         
   1   3   9         53.34         62.68         2.86 o                         
   2   3   9         87.20         88.29         3.03 o                         
   3   3   9        353.12        367.61         8.84 o                         
   4   3   9        186.72        180.20         4.59 o                         
   5   3   9        529.23        513.60         8.86 o                         
   6   3   9         37.22         31.65         3.79 o                         
   7   3   9        314.37        313.01        15.45 o                         
  -6   4   9         37.66         40.75         3.35 o                         
  -5   4   9         51.44         50.06         4.28 o                         
  -4   4   9        107.62        108.31         6.51 o                         
  -3   4   9          6.98          7.63         3.35 o                         
  -2   4   9          9.37         14.52         3.35 o                         
  -1   4   9        653.09        637.55        17.31 o                         
   0   4   9       1309.68       1300.98        32.01 o                         
   1   4   9        856.31        799.77        11.34 o                         
   2   4   9       1243.62       1177.67        28.05 o                         
   3   4   9        702.78        695.12        13.33 o                         
   4   4   9        217.81        225.32         4.89 o                         
   5   4   9         39.96         43.47         2.96 o                         
   6   4   9        511.54        496.68        16.93 o                         
   7   4   9        137.03        149.62        11.17 o                         
  -5   5   9         57.25         57.32         4.47 o                         
  -4   5   9        341.05        338.13        11.17 o                         
  -3   5   9         21.42         22.52         3.72 o                         
  -2   5   9        414.13        399.17        12.47 o                         
  -1   5   9         54.10         46.52         4.47 o                         
   0   5   9        438.98        416.02         7.48 o                         
   1   5   9        687.58        683.17         9.95 o                         
   2   5   9        158.87        142.48         4.06 o                         
   3   5   9        952.92       1008.62        14.24 o                         
   4   5   9         44.44         37.35         4.84 o                         
   5   5   9        513.27        489.62        11.83 o                         
   6   5   9         53.54         51.92         7.82 o                         
   7   5   9          0.19          0.56         7.26 o                         
  -5   6   9          1.73          8.19         3.72 o                         
  -4   6   9          0.31          7.07         3.72 o                         
  -3   6   9         16.38         14.89         4.09 o                         
  -2   6   9        163.22        176.23         8.56 o                         
  -1   6   9       1144.96       1052.91        26.98 o                         
   0   6   9         55.57         60.65         4.93 o                         
   1   6   9         24.52         20.61         2.59 o                         
   2   6   9          4.10          4.73         2.82 o                         
   3   6   9        142.06        132.33         6.21 o                         
   4   6   9         83.57         73.39         6.33 o                         
   5   6   9        249.78        246.35         8.94 o                         
   6   6   9         17.20         15.07         6.70 o                         
  -5   7   9          8.19         14.14         4.28 o                         
  -4   7   9         46.53         41.68         5.02 o                         
  -3   7   9          2.37          4.65         4.09 o                         
  -2   7   9         11.00          7.44         4.28 o                         
  -1   7   9        104.04        100.30         7.07 o                         
   0   7   9        569.66        565.35        17.49 o                         
   1   7   9          1.39          1.29         2.61 o                         
   2   7   9         33.39         33.22         3.61 o                         
   3   7   9        107.45        106.90         5.83 o                         
   4   7   9         24.15         24.45         8.37 o                         
   5   7   9        233.90        210.49         9.14 o                         
  -3   8   9          0.60         -4.28         4.65 o                         
  -2   8   9          0.35          1.49         5.02 o                         
  -1   8   9         18.44         19.17         5.95 o                         
   0   8   9        266.67        276.91        12.65 o                         
   1   8   9        283.58        262.39        13.03 o                         
   2   8   9        128.38        130.93         6.07 o                         
   3   8   9        189.23        169.93         7.78 o                         
   4   8   9         16.91         15.31         4.74 o                         
  -2  -7  10          7.36          5.95         8.19 o                         
  -1  -7  10          0.79          2.98         7.82 o                         
   0  -7  10          0.48          4.09         7.26 o                         
   1  -7  10         15.18         14.33         7.44 o                         
   2  -7  10         46.97         40.38         8.19 o                         
  -3  -6  10         39.21         35.48         6.51 o                         
  -2  -6  10          0.88          0.05         5.38 o                         
  -1  -6  10         12.28         10.99         5.77 o                         
   0  -6  10         26.32         17.68         6.70 o                         
   1  -6  10         30.45         23.66         5.00 o                         
   2  -6  10         29.79         31.82         7.07 o                         
   3  -6  10         41.23         49.50         8.93 o                         
   4  -6  10         22.25         30.71         8.37 o                         
  -5  -5  10         11.60          6.14         8.00 o                         
  -4  -5  10         49.10         52.34         8.00 o                         
  -3  -5  10         31.99         15.26         5.40 o                         
  -2  -5  10        255.90        228.43         9.01 o                         
  -1  -5  10          2.16         -3.54         6.33 o                         
   0  -5  10         59.52         54.53         7.07 o                         
   1  -5  10        568.61        581.54        18.80 o                         
   2  -5  10         93.35         81.16        17.12 o                         
   3  -5  10        225.54        212.33        11.72 o                         
   4  -5  10         82.38         89.51         9.30 o                         
   5  -5  10          1.07          8.75         7.82 o                         
  -6  -4  10         47.09         56.94         9.68 o                         
  -5  -4  10         13.53          1.55         5.00 o                         
  -4  -4  10          0.21         -2.63         8.28 o                         
  -3  -4  10        120.52        132.15         8.65 o                         
  -2  -4  10         67.03         81.24         5.58 o                         
  -1  -4  10        385.96        393.96        15.07 o                         
   0  -4  10         37.90         38.71         6.14 o                         
   1  -4  10        289.47        265.74        11.72 o                         
   2  -4  10         94.26         95.65         7.44 o                         
   3  -4  10         39.68         41.68         7.26 o                         
   4  -4  10        112.43        100.86         8.75 o                         
   5  -4  10         30.00         23.82         8.19 o                         
   6  -4  10         93.95         96.40        10.24 o                         
  -6  -3  10         45.53         53.41         8.56 o                         
  -5  -3  10          4.41          7.76         6.14 o                         
  -4  -3  10        105.17        108.27         8.93 o                         
  -3  -3  10          6.37          1.44         3.68 o                         
  -2  -3  10          1.07         -1.40         4.00 o                         
  -1  -3  10         69.24         63.46         6.51 o                         
   0  -3  10          0.04         -0.74         4.47 o                         
   1  -3  10        196.96        208.24         9.68 o                         
   2  -3  10        173.85        182.93         9.30 o                         
   3  -3  10         91.79         95.63         5.49 o                         
   4  -3  10         71.85         84.67         7.82 o                         
   5  -3  10        157.91        161.16        10.98 o                         
   6  -3  10        173.35        171.21        12.10 o                         
  -6  -2  10          3.86          4.61         4.45 o                         
  -5  -2  10         23.97         27.84         4.47 o                         
  -4  -2  10          1.67         -3.62         3.62 o                         
  -3  -2  10         23.55         16.50         3.52 o                         
  -2  -2  10        245.74        250.35         7.45 o                         
  -1  -2  10         58.65         56.57         5.95 o                         
   0  -2  10         28.54         32.38         5.21 o                         
   1  -2  10        679.71        696.36        19.91 o                         
   2  -2  10         14.40         16.86         4.00 o                         
   3  -2  10        426.37        438.93        10.13 o                         
   4  -2  10        163.14        152.73         6.30 o                         
   5  -2  10         54.08         53.59         7.07 o                         
   6  -2  10         86.42        108.31         9.12 o                         
   7  -2  10          0.85          2.79         8.19 o                         
  -7  -1  10          4.13          2.79         7.26 o                         
  -6  -1  10          8.06          9.89         5.58 o                         
  -5  -1  10         17.53         17.51         3.88 o                         
  -4  -1  10        186.70        174.00        13.21 o                         
  -3  -1  10       1769.96       1717.08        29.46 o                         
  -2  -1  10        264.98        249.22         6.94 o                         
  -1  -1  10        398.22        400.47        13.40 o                         
   0  -1  10        874.54        854.73        23.08 o                         
   1  -1  10        421.77        400.47        13.03 o                         
   2  -1  10        618.81        647.61        13.16 o                         
   3  -1  10       1359.78       1347.47        24.21 o                         
   4  -1  10       1063.15       1025.61        18.75 o                         
   5  -1  10         89.11        111.66         8.37 o                         
   6  -1  10         10.70         20.10         6.70 o                         
   7  -1  10         12.48         14.33         7.44 o                         
  -7   0  10          1.26         -3.33         3.98 o                         
  -6   0  10        154.18        147.01        10.79 o                         
  -5   0  10          7.33          3.07         3.29 o                         
  -4   0  10        139.22        136.65         8.37 o                         
  -3   0  10        604.19        587.55        24.01 o                         
  -2   0  10        147.15        145.21         5.00 o                         
  -1   0  10        770.15        801.87        21.77 o                         
   0   0  10          2.58         -2.23         3.72 o                         
   1   0  10        866.58        869.67        18.00 o                         
   2   0  10         17.21         15.04         2.89 o                         
   3   0  10         30.76         26.88         3.22 o                         
   4   0  10        662.26        652.81        10.77 o                         
   5   0  10         49.48         45.52         4.00 o                         
   6   0  10        235.43        227.96        11.35 o                         
   7   0  10          1.93          1.49         6.70 o                         
  -7   1  10          2.09          8.56         4.65 o                         
  -6   1  10         88.34         90.16         4.86 o                         
  -5   1  10         74.96         77.16         4.84 o                         
  -4   1  10        309.70        307.73         7.47 o                         
  -3   1  10        114.10        109.28         4.93 o                         
  -2   1  10         28.59         27.22         2.37 o                         
  -1   1  10         45.45         47.64         4.84 o                         
   0   1  10        140.27        140.09         4.29 o                         
   1   1  10        893.16        872.04        15.63 o                         
   2   1  10        144.08        138.93         4.05 o                         
   3   1  10        834.13        839.56        25.03 o                         
   4   1  10         26.81         21.79         2.65 o                         
   5   1  10         50.33         48.45         6.51 o                         
   6   1  10        675.44        673.10        19.17 o                         
   7   1  10          1.57          1.86         5.95 o                         
  -7   2  10         25.22         28.10         4.47 o                         
  -6   2  10          3.33          2.23         3.91 o                         
  -5   2  10         33.78         35.79         3.91 o                         
  -4   2  10          9.33          9.09         2.27 o                         
  -3   2  10        134.93        134.71         4.09 o                         
  -2   2  10        198.89        189.60        14.61 o                         
  -1   2  10        198.55        174.27         3.15 o                         
   0   2  10        826.77        838.26        14.60 o                         
   1   2  10       1065.65       1042.04        18.05 o                         
   2   2  10        429.94        410.19         9.40 o                         
   3   2  10       1271.06       1280.76        22.35 o                         
   4   2  10        156.51        145.85         4.52 o                         
   5   2  10        322.50        321.03         6.77 o                         
   6   2  10        227.46        218.52         7.74 o                         
   7   2  10          1.95          3.56         4.19 o                         
  -6   3  10          1.84          1.67         3.54 o                         
  -5   3  10          1.17          1.49         3.54 o                         
  -4   3  10         12.76         10.61         3.91 o                         
  -3   3  10        682.54        692.08        18.98 o                         
  -2   3  10        368.56        370.33        11.91 o                         
  -1   3  10       1388.94       1354.76        33.31 o                         
   0   3  10        154.52        143.94         3.59 o                         
   1   3  10         18.13         20.27         2.08 o                         
   2   3  10       2263.65       2199.48        29.38 o                         
   3   3  10        861.06        838.70        15.56 o                         
   4   3  10        966.32        955.41        14.14 o                         
   5   3  10        135.80        127.31         4.65 o                         
   6   3  10        229.15        230.12         7.50 o                         
   7   3  10         23.24         19.54         7.44 o                         
  -6   4  10        136.21        148.32         7.07 o                         
  -5   4  10          2.78          5.21         3.54 o                         
  -4   4  10         92.09         98.44         6.89 o                         
  -3   4  10        352.64        331.62        11.35 o                         
  -2   4  10         59.78         49.31         4.65 o                         
  -1   4  10       1210.30       1230.07        30.71 o                         
   0   4  10        359.08        335.34        11.35 o                         
   1   4  10       1265.52       1288.72        18.94 o                         
   2   4  10          3.43          4.68         1.73 o                         
   3   4  10        173.61        166.60         5.81 o                         
   4   4  10        342.57        349.96         6.64 o                         
   5   4  10         24.03         29.75         4.20 o                         
   6   4  10        450.75        461.51        16.93 o                         
   7   4  10          2.16          3.91         7.07 o                         
  -5   5  10         31.52         36.85         4.28 o                         
  -4   5  10         60.44         60.67         5.21 o                         
  -3   5  10        122.51        128.40         7.63 o                         
  -2   5  10          5.74          5.58         3.91 o                         
  -1   5  10          4.68          7.26         4.09 o                         
   0   5  10          2.96          6.51         4.09 o                         
   1   5  10        200.23        188.38         8.10 o                         
   2   5  10        298.12        275.13         5.63 o                         
   3   5  10         39.83         47.34         2.53 o                         
   4   5  10         58.75         56.47         4.45 o                         
   5   5  10          3.07          6.34         4.28 o                         
   6   5  10        218.33        215.31        12.65 o                         
  -5   6  10         31.09         36.10         4.65 o                         
  -4   6  10          0.96          4.09         4.09 o                         
  -3   6  10         33.87         29.77         4.84 o                         
  -2   6  10          1.61         -1.30         3.91 o                         
  -1   6  10          0.46          0.19         4.09 o                         
   0   6  10        182.06        182.74         9.49 o                         
   1   6  10        325.29        325.97         8.10 o                         
   2   6  10        465.17        450.53         9.92 o                         
   3   6  10       1034.09        991.66        22.15 o                         
   4   6  10         72.25         79.86         5.14 o                         
   5   6  10        147.96        140.54         7.17 o                         
   6   6  10          4.00          9.30         7.07 o                         
  -4   7  10         54.10         55.83         5.77 o                         
  -3   7  10        129.70        131.01         8.93 o                         
  -2   7  10          6.54          2.23         4.47 o                         
  -1   7  10        649.31        594.57        18.05 o                         
   0   7  10         47.39         52.66         6.70 o                         
   1   7  10         85.60         89.70         7.63 o                         
   2   7  10        516.39        522.71        11.35 o                         
   3   7  10          5.72          4.81         3.71 o                         
   4   7  10        419.69        435.76        11.34 o                         
   5   7  10          2.22         -1.92         4.64 o                         
  -3   8  10          3.82          5.40         5.21 o                         
  -2   8  10         98.09         89.14         7.44 o                         
  -1   8  10         34.20         28.84         5.95 o                         
   0   8  10        139.58        124.87         8.93 o                         
   1   8  10        114.80        124.68         9.12 o                         
   2   8  10        151.31        163.39        10.61 o                         
   3   8  10         25.40         26.27         4.54 o                         
   4   8  10         22.83         31.91        11.72 o                         
   0  -7  11          1.70         -7.63         7.63 o                         
  -2  -6  11         25.97         22.10         6.07 o                         
  -1  -6  11         65.07         63.99         6.38 o                         
   0  -6  11        138.26        163.95        11.72 o                         
   1  -6  11        175.83        157.06        11.54 o                         
   2  -6  11         25.84         13.77         7.82 o                         
   3  -6  11          4.77          3.54         7.44 o                         
  -4  -5  11         13.19         14.89         8.00 o                         
  -3  -5  11         15.68         21.37         5.52 o                         
  -2  -5  11         18.43         21.63         6.51 o                         
  -1  -5  11         37.57         28.29         7.44 o                         
   0  -5  11         44.02         42.06         7.63 o                         
   1  -5  11          1.36          4.28         6.33 o                         
   2  -5  11        155.34        165.25        11.17 o                         
   3  -5  11         13.96         10.61         7.07 o                         
   4  -5  11         10.65          9.86         7.44 o                         
  -5  -4  11          0.21          3.72         7.82 o                         
  -4  -4  11          2.98          0.10         6.51 o                         
  -3  -4  11         47.58         55.66         5.70 o                         
  -2  -4  11        103.59        107.40         6.44 o                         
  -1  -4  11         10.07          4.65         6.14 o                         
   0  -4  11          2.05          4.65         6.14 o                         
   1  -4  11          8.33         11.91         5.77 o                         
   2  -4  11         54.83         55.08         6.89 o                         
   3  -4  11         13.69         15.82         7.26 o                         
   4  -4  11         70.36         72.02         8.56 o                         
   5  -4  11          4.57          8.75         8.19 o                         
  -6  -3  11          0.63          4.65         7.82 o                         
  -5  -3  11          2.84          5.92         4.93 o                         
  -4  -3  11         12.33         10.22         7.54 o                         
  -3  -3  11        119.58        118.64         6.43 o                         
  -2  -3  11         89.98         97.01         8.75 o                         
  -1  -3  11        347.78        329.94        13.21 o                         
   0  -3  11         50.59         50.62         6.51 o                         
   1  -3  11        199.13        189.44        10.42 o                         
   2  -3  11        189.63        185.72        10.24 o                         
   3  -3  11          8.35          1.89         9.21 o                         
   4  -3  11        492.52        424.11        15.63 o                         
   5  -3  11         65.43         76.11         9.30 o                         
   6  -3  11         86.97         89.14         9.68 o                         
  -6  -2  11         16.84         16.00         7.26 o                         
  -5  -2  11         30.28         24.45         4.60 o                         
  -4  -2  11         15.45         14.00         4.56 o                         
  -3  -2  11         35.95         26.80         4.08 o                         
  -2  -2  11        287.79        279.94        14.52 o                         
  -1  -2  11        179.40        201.91        10.05 o                         
   0  -2  11       1894.36       1902.99        46.90 o                         
   1  -2  11          6.76          4.28         4.84 o                         
   2  -2  11        457.40        438.99        14.70 o                         
   3  -2  11        120.92        116.49         8.56 o                         
   4  -2  11          1.53         -3.09         6.70 o                         
   5  -2  11        130.54        133.24         9.68 o                         
   6  -2  11         92.31        105.70        10.05 o                         
  -6  -1  11          9.90         11.48         4.41 o                         
  -5  -1  11        101.50        107.06         6.61 o                         
  -4  -1  11          2.78          2.47         3.52 o                         
  -3  -1  11        455.65        457.11        10.56 o                         
  -2  -1  11        117.41        114.11        10.51 o                         
  -1  -1  11        220.02        220.71        10.24 o                         
   0  -1  11         91.18         89.14         6.89 o                         
   1  -1  11          1.16         -4.09         4.09 o                         
   2  -1  11        444.72        442.90        14.70 o                         
   3  -1  11         37.99         34.43         5.21 o                         
   4  -1  11        223.31        187.13        10.33 o                         
   5  -1  11         39.30         36.85         6.33 o                         
   6  -1  11         50.66         57.32         7.63 o                         
   7  -1  11         66.11         58.43         8.56 o                         
  -6   0  11          7.44          9.09         4.07 o                         
  -5   0  11          1.03          2.32         3.47 o                         
  -4   0  11         16.47         18.26         3.44 o                         
  -3   0  11          7.28          5.48         2.91 o                         
  -2   0  11         74.44         76.64         4.32 o                         
  -1   0  11         62.67         60.11         5.95 o                         
   0   0  11         24.57         25.31         5.02 o                         
   1   0  11        185.62        189.81         8.93 o                         
   2   0  11        491.72        526.09        16.19 o                         
   3   0  11         32.72         44.66         5.58 o                         
   4   0  11        941.80        922.36        17.36 o                         
   5   0  11          5.93         -1.12         5.40 o                         
   6   0  11         64.42         73.32         7.82 o                         
   7   0  11         34.25         31.26         7.82 o                         
  -7   1  11          5.77          8.00         5.02 o                         
  -6   1  11          0.79          2.05         4.84 o                         
  -5   1  11          1.33          0.20         3.07 o                         
  -4   1  11        120.86        117.07         5.68 o                         
  -3   1  11         97.75         83.35         4.05 o                         
  -2   1  11        472.37        463.14         9.43 o                         
  -1   1  11       1115.07       1111.16        28.66 o                         
   0   1  11        162.97        167.79         5.03 o                         
   1   1  11       1169.75       1166.95        20.42 o                         
   2   1  11        258.08        232.99         9.86 o                         
   3   1  11       1492.59       1520.01        37.96 o                         
   4   1  11        323.56        322.69         8.41 o                         
   5   1  11        293.70        305.22        18.14 o                         
   6   1  11        118.21        126.54         8.37 o                         
   7   1  11         22.72         18.24         6.89 o                         
  -6   2  11          3.81          3.16         4.47 o                         
  -5   2  11        230.88        214.94         9.86 o                         
  -4   2  11          4.39          2.55         2.20 o                         
  -3   2  11         12.73         12.86         2.14 o                         
  -2   2  11        427.02        410.48        16.10 o                         
  -1   2  11         55.76         59.35         2.76 o                         
   0   2  11       2267.88       2116.39        34.69 o                         
   1   2  11          9.33         13.56         2.20 o                         
   2   2  11       1604.51       1561.19        26.63 o                         
   3   2  11        180.36        180.70         9.49 o                         
   4   2  11          5.90          6.24         2.94 o                         
   5   2  11        422.41        397.13         8.05 o                         
   6   2  11        110.15        101.19         5.59 o                         
   7   2  11        171.78        169.46        19.73 o                         
  -6   3  11          1.64          2.61         4.09 o                         
  -5   3  11         38.68         36.66         4.84 o                         
  -4   3  11         61.71         71.09         5.77 o                         
  -3   3  11        259.17        267.23        10.61 o                         
  -2   3  11         70.76         75.93         5.77 o                         
  -1   3  11         32.80         36.10         4.65 o                         
   0   3  11          3.96          9.37         3.07 o                         
   1   3  11        220.17        219.76         6.89 o                         
   2   3  11        280.60        271.67         6.93 o                         
   3   3  11        169.77        155.36         5.77 o                         
   4   3  11        651.29        632.05        10.29 o                         
   5   3  11        116.62        121.85         4.78 o                         
   6   3  11          5.46         11.57         3.85 o                         
   7   3  11        242.09        278.77        15.45 o                         
  -6   4  11         12.30         16.38         4.09 o                         
  -5   4  11          5.55          5.95         3.91 o                         
  -4   4  11         13.29         17.86         4.28 o                         
  -3   4  11        141.08        155.95         8.56 o                         
  -2   4  11          9.17         10.05         4.09 o                         
  -1   4  11        179.67        178.46         8.75 o                         
   0   4  11         46.78         58.06         5.58 o                         
   1   4  11          7.62          7.50         1.98 o                         
   2   4  11        838.64        848.27        15.21 o                         
   3   4  11         45.63         47.42         3.71 o                         
   4   4  11        969.08        973.11        14.43 o                         
   5   4  11          0.16         -2.04         3.81 o                         
   6   4  11        163.25        148.69        10.61 o                         
   7   4  11         13.57         17.12         8.00 o                         
  -5   5  11          2.70          7.26         4.09 o                         
  -4   5  11         21.15         27.54         4.84 o                         
  -3   5  11         28.43         33.50         5.02 o                         
  -2   5  11        824.75        802.99        21.96 o                         
  -1   5  11         18.62         24.56         4.84 o                         
   0   5  11        184.26        186.84         9.49 o                         
   1   5  11        569.21        547.67        10.64 o                         
   2   5  11          1.90         -0.08         2.54 o                         
   3   5  11        613.15        605.45        12.56 o                         
   4   5  11        191.82        181.66         7.28 o                         
   5   5  11        522.65        513.91        12.54 o                         
   6   5  11         13.44         17.31         6.51 o                         
  -5   6  11        211.62        223.50         9.86 o                         
  -4   6  11         28.13         26.80         5.02 o                         
  -3   6  11         95.16         97.51         6.89 o                         
  -2   6  11        109.68         97.14         6.89 o                         
  -1   6  11         58.78         50.80         5.58 o                         
   0   6  11        746.70        708.64        20.47 o                         
   1   6  11         57.79         54.85         5.77 o                         
   2   6  11        845.12        840.89        15.87 o                         
   3   6  11          3.34          0.86         3.41 o                         
   4   6  11         39.17         42.74         4.60 o                         
   5   6  11         87.15         85.15         5.96 o                         
   6   6  11          2.94          3.54         6.33 o                         
  -4   7  11         18.84         26.80         5.40 o                         
  -3   7  11         21.16         15.45         5.21 o                         
  -2   7  11         32.49         29.96         5.58 o                         
  -1   7  11         51.53         49.31         6.33 o                         
   0   7  11         23.60         22.89         5.95 o                         
   1   7  11         71.31         68.48         7.44 o                         
   2   7  11         52.77         52.29         7.44 o                         
   3   7  11         81.58         81.51         9.30 o                         
   4   7  11         41.67         45.15         5.14 o                         
   5   7  11          7.54          2.69         5.09 o                         
  -2   8  11         38.94         28.29         6.33 o                         
  -1   8  11          1.90          0.56         5.40 o                         
   0   8  11          3.99         -3.16         5.95 o                         
   1   8  11         34.72         30.33         6.89 o                         
   2   8  11         96.71         97.33         9.49 o                         
   3   8  11         51.22         38.15         8.37 o                         
  -2  -6  12          1.16         12.65         8.56 o                         
  -1  -6  12         18.89         17.06         6.17 o                         
   0  -6  12         36.85         32.19         8.75 o                         
   2  -6  12          1.40         -3.91         7.44 o                         
  -4  -5  12          0.29         -6.89         7.82 o                         
  -3  -5  12         56.71         52.47         6.78 o                         
  -2  -5  12         29.26         22.90         5.85 o                         
  -1  -5  12         19.80         15.72         5.52 o                         
   0  -5  12        116.57        128.40        10.24 o                         
   1  -5  12         90.64         76.67         8.56 o                         
   2  -5  12          1.39         -7.63         7.63 o                         
   3  -5  12         16.54         28.10         8.56 o                         
   4  -5  12          0.19          9.30         7.82 o                         
  -5  -4  12         11.01          7.82         8.37 o                         
  -4  -4  12          4.58          7.17         5.35 o                         
  -3  -4  12         76.38         71.69         6.24 o                         
  -2  -4  12          0.58          2.14         4.58 o                         
  -1  -4  12         98.42         93.23         8.93 o                         
   0  -4  12        143.11        162.65        10.61 o                         
   1  -4  12        248.71        250.48        13.03 o                         
   2  -4  12        368.61        388.56        15.63 o                         
   3  -4  12          1.05         -2.79         6.89 o                         
   4  -4  12          2.56          0.37         7.26 o                         
   5  -4  12         31.69         37.03         8.93 o                         
  -5  -3  12          0.12         -4.65         7.26 o                         
  -4  -3  12         73.31         88.20         6.36 o                         
  -3  -3  12         12.13         11.73         4.85 o                         
  -2  -3  12        237.34        243.53        14.52 o                         
  -1  -3  12         20.04         29.40         6.70 o                         
   0  -3  12         43.69         34.61         6.70 o                         
   1  -3  12        144.72        131.75        10.05 o                         
   2  -3  12        138.11        146.83        10.42 o                         
   3  -3  12         61.88         50.43         6.51 o                         
   4  -3  12          1.60         -4.28         6.70 o                         
   5  -3  12         24.77         22.15         7.63 o                         
   6  -3  12          7.38          5.40         8.19 o                         
  -6  -2  12          1.19         -1.67         7.26 o                         
  -5  -2  12         12.35         13.39         5.00 o                         
  -4  -2  12        143.54        115.97        14.70 o                         
  -3  -2  12         81.11         65.52         5.03 o                         
  -2  -2  12        111.48         99.17         5.45 o                         
  -1  -2  12          5.24          6.89         5.40 o                         
   0  -2  12         39.50         43.17         6.51 o                         
   1  -2  12          5.18          4.09         5.02 o                         
   2  -2  12         51.71         57.87         6.51 o                         
   3  -2  12        186.09        171.95        10.24 o                         
   4  -2  12          9.17          6.70         6.14 o                         
   5  -2  12        165.58        186.84        12.47 o                         
   6  -2  12          0.73          0.37         7.82 o                         
  -6  -1  12         15.36          7.44         6.70 o                         
  -5  -1  12         38.28         28.71         4.54 o                         
  -4  -1  12          0.11         -3.79         3.79 o                         
  -3  -1  12         39.54         39.50         4.13 o                         
  -2  -1  12        240.01        236.84         7.55 o                         
  -1  -1  12          2.25          4.28         5.21 o                         
   0  -1  12        316.35        313.01        12.84 o                         
   1  -1  12          0.23          4.28         4.84 o                         
   2  -1  12        228.99        256.25        11.35 o                         
   3  -1  12         94.48        108.31         7.82 o                         
   4  -1  12          2.48         -1.82         3.52 o                         
   5  -1  12        427.53        443.83        16.38 o                         
   6  -1  12         74.21         85.23         9.30 o                         
  -6   0  12         17.05         28.29         6.51 o                         
  -5   0  12         16.59         12.43         3.87 o                         
  -4   0  12         56.07         48.36         4.56 o                         
  -3   0  12         11.19         10.59         3.13 o                         
  -2   0  12        158.88        150.99         5.86 o                         
  -1   0  12        698.51        683.89        20.10 o                         
   0   0  12        341.44        361.58        13.40 o                         
   1   0  12       1865.97       1972.59        48.38 o                         
   2   0  12        706.26        683.71        19.91 o                         
   3   0  12        316.78        318.41        12.28 o                         
   4   0  12        221.79        222.68         9.49 o                         
   5   0  12          2.80         -1.30         5.77 o                         
   6   0  12        155.11        157.43        11.35 o                         
   7   0  12         69.28         61.41         8.56 o                         
  -6   1  12          1.29          3.91         5.40 o                         
  -5   1  12          0.80         -2.42         5.02 o                         
  -4   1  12        332.92        318.79         9.40 o                         
  -3   1  12        107.29        101.46         9.68 o                         
  -2   1  12        944.28        951.25        43.08 o                         
  -1   1  12         90.56         94.35         7.07 o                         
   0   1  12        393.97        384.47         9.21 o                         
   1   1  12        375.77        355.57         8.31 o                         
   2   1  12         64.92         66.62         6.14 o                         
   3   1  12       1070.60        964.15        26.05 o                         
   4   1  12          9.18         10.70         5.02 o                         
   5   1  12         49.21         50.89         4.54 o                         
   6   1  12          9.44         13.03         6.14 o                         
   7   1  12         93.81        114.63         9.30 o                         
  -6   2  12         34.46         36.85         5.77 o                         
  -5   2  12         34.86         27.54         5.40 o                         
  -4   2  12          2.09         -4.09         4.47 o                         
  -3   2  12         13.66         17.16         2.33 o                         
  -2   2  12        174.07        167.25        10.42 o                         
  -1   2  12        174.40        166.77         3.45 o                         
   0   2  12         37.72         38.76         2.61 o                         
   1   2  12          9.60         10.82         2.70 o                         
   2   2  12          4.88          4.28         4.47 o                         
   3   2  12         59.88         72.58         6.51 o                         
   4   2  12          7.81          7.78         3.34 o                         
   5   2  12        470.30        466.94        10.81 o                         
   6   2  12          0.58          0.74         5.21 o                         
   7   2  12        160.87        153.34        10.98 o                         
  -6   3  12         23.64         17.68         4.84 o                         
  -5   3  12         11.14          9.49         4.65 o                         
  -4   3  12          1.49          5.40         4.47 o                         
  -3   3  12          2.34          5.77         4.47 o                         
  -2   3  12        253.32        250.67        10.79 o                         
  -1   3  12        278.98        271.70        10.98 o                         
   0   3  12       1109.97       1057.81        27.08 o                         
   1   3  12         63.06         61.94         3.37 o                         
   2   3  12        502.85        498.43        10.49 o                         
   3   3  12          1.03          5.58         4.65 o                         
   4   3  12        464.95        477.51         8.72 o                         
   5   3  12        718.18        711.54        11.87 o                         
   6   3  12        313.57        326.58        15.82 o                         
  -6   4  12          7.04          9.86         4.47 o                         
  -5   4  12         17.61         20.28         4.65 o                         
  -4   4  12        107.02        131.57         8.75 o                         
  -3   4  12          0.54          6.14         4.47 o                         
  -2   4  12        155.75        152.22         8.75 o                         
  -1   4  12        565.64        555.49        16.93 o                         
   0   4  12          0.15          1.67         4.47 o                         
   1   4  12       1773.05       1691.40        41.87 o                         
   2   4  12          1.36         -0.93         4.84 o                         
   3   4  12        638.97        674.14        21.68 o                         
   4   4  12        241.16        218.97         5.58 o                         
   5   4  12          8.20          4.56         4.14 o                         
   6   4  12         95.08         83.18         8.37 o                         
  -5   5  12         25.83         30.89         5.02 o                         
  -4   5  12         50.30         61.41         6.14 o                         
  -3   5  12        117.05        122.45         8.75 o                         
  -2   5  12        732.70        744.37        21.03 o                         
  -1   5  12        580.01        598.85        18.05 o                         
   0   5  12        112.36        133.06         9.12 o                         
   1   5  12         61.21         65.69         6.89 o                         
   2   5  12          3.06          5.27         2.73 o                         
   3   5  12        624.05        579.75        12.32 o                         
   4   5  12         21.87         23.68         4.29 o                         
   5   5  12        260.03        245.23         9.09 o                         
   6   5  12          3.55          6.51         6.89 o                         
  -4   6  12          0.16          2.05         4.65 o                         
  -3   6  12         21.63         23.82         5.58 o                         
  -2   6  12          9.93         13.96         5.40 o                         
  -1   6  12          8.71          6.89         5.21 o                         
   0   6  12         68.15         67.92         6.89 o                         
   1   6  12          8.97         13.58         5.40 o                         
   2   6  12         13.78         17.12         3.04 o                         
   3   6  12        130.23        139.23         6.17 o                         
   4   6  12         92.91         79.67         8.00 o                         
   5   6  12        302.03        304.89        13.86 o                         
  -4   7  12         11.13         15.82         5.40 o                         
  -3   7  12          6.74         19.73         5.77 o                         
  -2   7  12         58.90         42.43         6.33 o                         
  -1   7  12         60.71         57.50         6.89 o                         
   0   7  12        183.62        177.90        10.98 o                         
   1   7  12        238.89        231.31        12.47 o                         
   2   7  12        122.32        139.38         9.86 o                         
   3   7  12         59.71         48.76         8.00 o                         
   4   7  12        229.33        218.01         8.76 o                         
   5   7  12         31.31         29.31         5.38 o                         
   1   8  12        384.66        374.23        16.38 o                         
   2   8  12         25.02         24.19         8.56 o                         
  -1  -6  13         12.34         16.75         8.93 o                         
   0  -6  13         27.09         20.66         8.93 o                         
  -3  -5  13         50.86         57.87         9.30 o                         
  -2  -5  13         17.86         13.85         5.98 o                         
  -1  -5  13         52.94         62.99         6.58 o                         
   0  -5  13        116.92        137.89        11.54 o                         
   1  -5  13         82.96         77.60         9.30 o                         
   3  -5  13         10.36          8.75         8.93 o                         
  -4  -4  13         10.95         10.61         7.63 o                         
  -3  -4  13          8.73          9.98         5.64 o                         
  -2  -4  13          1.81          1.95         5.49 o                         
  -1  -4  13         67.93         74.62         9.12 o                         
   0  -4  13         55.14         43.55         7.82 o                         
   1  -4  13         11.91         12.28         6.89 o                         
   2  -4  13          1.68         12.10         6.70 o                         
   3  -4  13         13.98         10.42         7.82 o                         
   4  -4  13         28.96         20.10         8.37 o                         
  -5  -3  13         32.06         21.21         8.00 o                         
  -4  -3  13          1.94         -0.87         6.51 o                         
  -3  -3  13          3.05          8.54         4.69 o                         
  -2  -3  13         10.93         10.40         4.73 o                         
  -1  -3  13         24.89         17.68         6.70 o                         
   0  -3  13          8.00          7.44         6.33 o                         
   1  -3  13        140.49        158.18        11.35 o                         
   2  -3  13          9.50         12.28         6.14 o                         
   3  -3  13         21.12         17.68         6.33 o                         
   4  -3  13        102.72        107.00         9.86 o                         
   5  -3  13          0.17         -2.42         8.00 o                         
  -5  -2  13          0.52         -2.79         6.70 o                         
  -4  -2  13        268.89        244.84        15.63 o                         
  -3  -2  13        129.57        117.34        10.05 o                         
  -2  -2  13         68.12         69.75         5.30 o                         
  -1  -2  13          0.04          0.19         5.58 o                         
   0  -2  13         79.31         91.56         8.19 o                         
   1  -2  13        418.84        416.10        15.82 o                         
   2  -2  13        123.71        117.98         8.56 o                         
   3  -2  13        674.56        619.13        19.73 o                         
   4  -2  13        213.15        183.30        11.72 o                         
   5  -2  13         18.06         22.70         8.19 o                         
   6  -2  13          0.27         -8.19         8.19 o                         
  -5  -1  13         26.51         23.40         4.80 o                         
  -4  -1  13         31.33         17.08         4.24 o                         
  -3  -1  13        122.92        139.92         7.05 o                         
  -2  -1  13          3.26          3.89         3.52 o                         
  -1  -1  13        331.07        333.48        13.96 o                         
   0  -1  13         17.78         27.54         6.33 o                         
   1  -1  13        142.48        136.78         9.86 o                         
   2  -1  13        315.41        284.16        12.65 o                         
   3  -1  13         34.98         33.12         5.95 o                         
   4  -1  13        131.75        133.19         9.49 o                         
   5  -1  13          4.99          5.02         7.26 o                         
   6  -1  13         12.67         23.26         8.37 o                         
  -5   0  13          8.41          1.49         6.14 o                         
  -4   0  13         48.62         46.24         4.38 o                         
  -3   0  13          8.15          6.70         3.44 o                         
  -2   0  13          0.60          4.05         3.06 o                         
  -1   0  13        164.91        170.83        10.42 o                         
   0   0  13        122.28        126.54         9.30 o                         
   1   0  13        305.11        305.75        12.84 o                         
   2   0  13         65.35         79.65         7.44 o                         
   3   0  13         13.41         12.47         5.21 o                         
   4   0  13         89.53         91.81        14.98 o                         
   5   0  13         44.46         59.92         7.82 o                         
   6   0  13        362.90        383.35        16.00 o                         
  -6   1  13         17.65         23.63         6.51 o                         
  -5   1  13          8.83          0.93         5.40 o                         
  -4   1  13          0.87         -4.84         4.84 o                         
  -3   1  13          3.68         -0.86         3.54 o                         
  -2   1  13         66.23         56.88         3.55 o                         
  -1   1  13        288.04        290.31        12.10 o                         
   0   1  13         56.19         63.65         3.65 o                         
   1   1  13        447.54        456.30        15.26 o                         
   2   1  13        182.91        179.95        10.24 o                         
   3   1  13         43.58         48.38         6.51 o                         
   4   1  13         58.93         72.76         7.26 o                         
   5   1  13        101.37        104.58         8.19 o                         
   6   1  13        252.34        205.07        11.72 o                         
  -6   2  13         11.21          9.68         5.58 o                         
  -5   2  13         15.80          9.30         5.21 o                         
  -4   2  13         46.59         41.13         5.95 o                         
  -3   2  13        110.17        108.31         7.63 o                         
  -2   2  13        236.77        214.59         7.63 o                         
  -1   2  13        284.28        283.00         6.64 o                         
   0   2  13        151.15        149.20         6.14 o                         
   1   2  13        257.72        268.80         7.05 o                         
   2   2  13       1077.47       1065.94        28.66 o                         
   3   2  13        658.66        628.99        19.54 o                         
   4   2  13        281.66        279.70        12.65 o                         
   5   2  13        118.27        116.21         7.63 o                         
   6   2  13          2.30         -1.49         5.58 o                         
  -6   3  13         11.47         12.28         5.21 o                         
  -5   3  13         10.79          4.65         4.84 o                         
  -4   3  13          1.68         -1.49         4.84 o                         
  -3   3  13        299.06        307.61        12.65 o                         
  -2   3  13         28.87         22.89         5.21 o                         
  -1   3  13        785.78        774.52        21.96 o                         
   0   3  13         30.50         32.94         5.58 o                         
   1   3  13        237.34        235.59        10.98 o                         
   2   3  13        396.61        370.70        13.96 o                         
   3   3  13         89.55         86.16         7.44 o                         
   4   3  13        321.21        302.76         8.49 o                         
   5   3  13          3.71         10.15         3.84 o                         
  -5   4  13         20.98         27.36         5.21 o                         
  -4   4  13         15.06         16.56         5.02 o                         
  -3   4  13          0.78          7.63         4.84 o                         
  -2   4  13         81.03         96.77         7.44 o                         
  -1   4  13         78.37         75.55         6.89 o                         
   0   4  13         31.87         37.03         5.58 o                         
   1   4  13        151.90        150.18        10.05 o                         
   2   4  13        122.46        129.15         9.86 o                         
   3   4  13          9.88         10.05         5.95 o                         
   4   4  13        120.22        124.58         4.73 o                         
   5   4  13         16.16         13.93         4.53 o                         
   6   4  13        285.75        265.00        13.96 o                         
  -5   5  13         37.29         41.87         5.77 o                         
  -4   5  13          4.20          8.37         5.02 o                         
  -3   5  13          0.47          8.56         5.21 o                         
  -2   5  13         17.78         23.08         5.58 o                         
  -1   5  13        216.29        218.66        10.98 o                         
   0   5  13         31.36         31.26         6.14 o                         
   1   5  13        231.28        240.80        12.10 o                         
   2   5  13         18.31         32.01         6.33 o                         
   3   5  13        364.09        350.67         9.17 o                         
   4   5  13          0.18          4.20         5.86 o                         
   5   5  13        135.20        125.49         6.62 o                         
   6   5  13        214.66        234.85        13.77 o                         
  -4   6  13         49.55         54.90         6.51 o                         
  -3   6  13         57.29         61.97         6.70 o                         
  -2   6  13          0.42          1.30         5.40 o                         
  -1   6  13        122.09        119.10         8.37 o                         
   0   6  13        210.03        217.73        11.72 o                         
   1   6  13         54.48         65.32         7.44 o                         
   2   6  13        650.47        661.37        21.40 o                         
   3   6  13         43.55         41.46         4.13 o                         
   4   6  13        406.87        438.95        17.96 o                         
   5   6  13         30.24         29.55         5.24 o                         
  -3   7  13         82.57         87.09         8.75 o                         
  -2   7  13        173.12        171.95        11.35 o                         
  -1   7  13        412.17        398.24        15.63 o                         
   0   7  13         11.76          4.47         6.14 o                         
   1   7  13        107.32         91.19         8.37 o                         
   2   7  13         28.94         33.31         7.26 o                         
   3   7  13          6.49         -0.56         6.89 o                         
   4   7  13        193.20        177.53        11.91 o                         
  -2  -5  14          1.01          6.33         8.19 o                         
  -1  -5  14          3.58          0.82         5.80 o                         
   0  -5  14         40.01         42.80         9.12 o                         
   1  -5  14          7.51         15.07         8.75 o                         
  -3  -4  14         46.03         36.66         8.19 o                         
  -2  -4  14          1.92          8.50         5.65 o                         
  -1  -4  14          2.66          0.19         7.44 o                         
   0  -4  14         37.92         31.08         8.00 o                         
   1  -4  14         55.91         53.59         8.56 o                         
   3  -4  14          3.82         -2.23         8.75 o                         
   4  -4  14         95.55         83.56        10.42 o                         
  -4  -3  14         25.46         25.49         7.82 o                         
  -3  -3  14         30.79         30.15         5.83 o                         
  -2  -3  14         43.20         49.74         5.90 o                         
  -1  -3  14        221.05        218.47        13.21 o                         
   0  -3  14        182.80        180.14        13.21 o                         
   1  -3  14          6.47          5.40         6.33 o                         
   2  -3  14         20.77         11.17         6.51 o                         
   4  -3  14         65.80         92.12        10.05 o                         
   5  -3  14         53.40         45.03         9.30 o                         
  -5  -2  14          7.51         -0.56         7.07 o                         
  -4  -2  14          4.96          3.49         4.85 o                         
  -3  -2  14         74.72         69.31         5.88 o                         
  -2  -2  14         16.83         24.58         6.51 o                         
  -1  -2  14         51.00         42.06         7.82 o                         
   0  -2  14        113.72        116.12         9.49 o                         
   1  -2  14          0.57          2.61         6.14 o                         
   2  -2  14        102.07        106.07         8.93 o                         
   3  -2  14         19.87         30.15         6.89 o                         
   4  -2  14         19.00         17.49         7.63 o                         
   5  -2  14         19.75          8.75         8.37 o                         
  -5  -1  14         16.31         17.12         6.70 o                         
  -4  -1  14        168.70        149.56         7.57 o                         
  -3  -1  14         11.46         12.73         6.89 o                         
  -2  -1  14          9.48         11.17         4.56 o                         
  -1  -1  14          2.71         11.17         6.33 o                         
   0  -1  14        109.81        108.49         8.75 o                         
   1  -1  14         59.49         64.39         7.63 o                         
   2  -1  14        384.04        406.24        15.82 o                         
   3  -1  14          1.14          6.89         5.58 o                         
   4  -1  14         47.61         38.15         7.63 o                         
   5  -1  14         88.55         80.21         9.30 o                         
   6  -1  14         30.98         26.80         8.56 o                         
  -5   0  14         11.07          7.07         6.70 o                         
  -4   0  14         38.56         26.06         4.25 o                         
  -3   0  14        338.40        320.94         8.94 o                         
  -2   0  14          1.10          1.27         3.35 o                         
  -1   0  14        183.32        178.09        11.17 o                         
   0   0  14        135.46        149.43        10.05 o                         
   1   0  14         21.97         22.15         5.95 o                         
   2   0  14        579.63        589.36        18.80 o                         
   3   0  14        311.06        364.93        14.70 o                         
   4   0  14        356.97        374.98        15.07 o                         
   5   0  14        122.85        119.10         9.12 o                         
   6   0  14         17.71         22.15         8.00 o                         
  -5   1  14         66.32         64.39         7.63 o                         
  -4   1  14         13.77         11.91         5.95 o                         
  -3   1  14         49.74         44.98         3.91 o                         
  -2   1  14        242.67        243.65         9.12 o                         
  -1   1  14         75.66         83.37         7.44 o                         
   0   1  14        748.98        732.28        21.59 o                         
   1   1  14        174.95        178.28        10.05 o                         
   2   1  14        709.85        737.49        22.15 o                         
   3   1  14          5.27          4.28         5.21 o                         
   4   1  14         87.09         79.28         7.82 o                         
   5   1  14        238.05        229.64        11.91 o                         
   6   1  14         38.58         50.99         7.82 o                         
  -5   2  14         16.72         19.91         5.95 o                         
  -4   2  14         12.40         11.72         5.58 o                         
  -3   2  14         91.72        100.86         8.19 o                         
  -2   2  14         19.01         17.31         5.40 o                         
  -1   2  14        153.53        148.09         5.00 o                         
   0   2  14        349.48        368.09        14.14 o                         
   1   2  14        166.67        188.14        10.79 o                         
   2   2  14        188.26        184.23        10.98 o                         
   3   2  14        203.38        195.03        11.35 o                         
   4   2  14          1.26          8.00         5.77 o                         
   5   2  14        236.60        213.08        11.17 o                         
   6   2  14        167.59        172.32        11.35 o                         
  -5   3  14          1.06          2.61         5.21 o                         
  -4   3  14         46.96         62.71         6.89 o                         
  -3   3  14         26.94         23.82         5.58 o                         
  -2   3  14         10.98         10.61         5.21 o                         
  -1   3  14          2.59          5.77         5.21 o                         
   0   3  14         50.12         47.08         6.33 o                         
   1   3  14         14.95         10.61         5.21 o                         
   2   3  14        810.27        765.96        22.70 o                         
   3   3  14          0.78          7.44         5.77 o                         
   4   3  14        216.21        199.31        11.72 o                         
   5   3  14         36.94         40.31         4.60 o                         
  -5   4  14          3.62          7.44         5.21 o                         
  -4   4  14         69.04         64.39         6.89 o                         
  -3   4  14        240.22        253.64        12.10 o                         
  -2   4  14        348.71        340.74        13.77 o                         
  -1   4  14         55.63         59.55         6.89 o                         
   0   4  14          5.08          1.67         5.21 o                         
   1   4  14        280.90        284.16        13.03 o                         
   2   4  14        333.60        342.60        14.52 o                         
   3   4  14        441.20        464.86        17.31 o                         
   4   4  14        259.30        252.63        14.42 o                         
   5   4  14        445.33        455.93        18.05 o                         
  -4   5  14          7.21         10.24         5.40 o                         
  -3   5  14          7.36         12.28         5.58 o                         
  -2   5  14         45.59         49.87         6.70 o                         
  -1   5  14         46.39         47.27         6.51 o                         
   0   5  14        548.15        536.69        17.86 o                         
   1   5  14          2.31          4.65         5.77 o                         
   2   5  14        239.96        236.34        12.28 o                         
   3   5  14         91.04         77.23         8.37 o                         
   4   5  14          2.24          6.42         4.84 o                         
   5   5  14        100.92         82.00         6.03 o                         
  -3   6  14          1.04         13.21         5.95 o                         
  -2   6  14         10.91         15.82         5.95 o                         
  -1   6  14         51.94         57.50         6.89 o                         
   0   6  14         65.78         61.60         7.44 o                         
   1   6  14        208.94        199.31        12.47 o                         
   2   6  14        264.27        256.25        13.77 o                         
   3   6  14          0.34          2.98         6.70 o                         
   4   6  14          4.63          6.03         4.33 o                         
   5   6  14         52.53         52.35         8.19 o                         
  -1   7  14          1.25          4.47         6.70 o                         
   0   7  14         43.41         44.10         7.44 o                         
   1   7  14         21.66         19.54         7.26 o                         
   2   7  14        211.26        202.47        13.40 o                         
   3   7  14          9.13          5.77         7.44 o                         
   4   7  14         95.46         90.07        11.72 o                         
  -2  -4  15         26.13         12.84         8.37 o                         
  -1  -4  15         29.88         34.76         6.98 o                         
   0  -4  15          0.30          4.09         7.82 o                         
   1  -4  15         51.70         30.89         8.37 o                         
   3  -4  15         18.19          8.00         9.12 o                         
  -3  -3  15         29.40         29.59         8.00 o                         
  -2  -3  15         32.39         37.77         6.04 o                         
  -1  -3  15          0.16          1.49         7.44 o                         
   0  -3  15          0.96          5.95         7.63 o                         
   1  -3  15         16.94         12.47         7.63 o                         
   2  -3  15         65.61         53.41         8.56 o                         
   4  -3  15          2.72          8.93         8.56 o                         
  -4  -2  15          6.59          2.98         6.70 o                         
  -3  -2  15          4.49          4.84         4.92 o                         
  -2  -2  15         71.24         74.10         8.19 o                         
  -1  -2  15         22.56         22.33         7.44 o                         
   0  -2  15          4.94          8.75         6.89 o                         
   1  -2  15         13.34         22.70         7.63 o                         
   2  -2  15         19.15         14.14         6.70 o                         
   3  -2  15         51.90         59.74         8.19 o                         
   4  -2  15          1.17         11.72         8.56 o                         
   5  -2  15        222.67        223.31        15.63 o                         
  -4  -1  15          2.08         -0.01         4.82 o                         
  -3  -1  15         16.99         13.98         4.65 o                         
  -2  -1  15         23.65         27.18         4.69 o                         
  -1  -1  15         96.97         99.75         9.12 o                         
   0  -1  15        316.25        340.55        15.26 o                         
   1  -1  15        185.51        197.26        11.54 o                         
   2  -1  15         68.64         60.48         7.63 o                         
   3  -1  15         16.71         24.01         6.89 o                         
   4  -1  15        102.01         94.54        10.05 o                         
   5  -1  15         64.23         58.06         8.93 o                         
  -4   0  15         38.51         38.15         7.82 o                         
  -3   0  15          8.67          8.23         3.88 o                         
  -2   0  15         87.97         95.79         8.75 o                         
  -1   0  15         75.35         71.27         7.82 o                         
   0   0  15          1.65          1.12         5.77 o                         
   1   0  15        195.20        201.17        12.47 o                         
   2   0  15          1.71          5.58         6.14 o                         
   3   0  15        346.95        358.60        15.26 o                         
   4   0  15          5.26          5.40         6.33 o                         
   5   0  15          0.38         -1.49         7.44 o                         
  -4   1  15          3.04         17.68         6.70 o                         
  -3   1  15         55.72         61.97         8.00 o                         
  -2   1  15        140.24        127.18         6.14 o                         
  -1   1  15         54.69         61.56         4.10 o                         
   0   1  15         13.02         16.93         5.95 o                         
   1   1  15        122.54        115.75         8.56 o                         
   2   1  15         32.78         25.31         5.95 o                         
   3   1  15        220.65        230.38        12.28 o                         
   4   1  15         21.84         34.06         6.70 o                         
   5   1  15         25.04         26.98         7.26 o                         
   6   1  15         83.64         92.86         9.49 o                         
  -4   2  15         25.16         24.01         6.70 o                         
  -3   2  15          0.80          4.65         5.77 o                         
  -2   2  15        218.64        213.82        12.10 o                         
  -1   2  15          3.96          9.30         5.77 o                         
   0   2  15        151.40        140.31        10.42 o                         
   1   2  15          5.65          6.33         5.58 o                         
   2   2  15          4.81          8.19         5.58 o                         
   3   2  15        269.60        261.83        13.21 o                         
   4   2  15        111.12        103.10         8.56 o                         
   5   2  15        561.78        524.78        17.12 o                         
   6   2  15         69.08         74.44         8.19 o                         
  -4   3  15         18.50         19.91         6.14 o                         
  -3   3  15         40.51         36.10         6.51 o                         
  -2   3  15         40.43         36.29         6.51 o                         
  -1   3  15        231.67        248.43        12.47 o                         
   0   3  15         96.59         81.88         7.63 o                         
   1   3  15        586.15        611.50        19.91 o                         
   2   3  15          5.49          8.93         5.95 o                         
   3   3  15        264.13        288.63        13.96 o                         
   4   3  15        252.33        233.92        13.40 o                         
   5   3  15         14.17         12.61         4.50 o                         
  -4   4  15         60.99         69.78         7.26 o                         
  -3   4  15          0.03          9.68         5.77 o                         
  -2   4  15        250.43        270.58        13.03 o                         
  -1   4  15         31.41         37.22         6.70 o                         
   0   4  15         52.57         52.11         6.89 o                         
   1   4  15        182.36        185.35        11.72 o                         
   2   4  15          0.73         -1.67         6.33 o                         
   3   4  15        360.27        336.46        14.52 o                         
   4   4  15         34.09         25.49         7.26 o                         
   5   4  15          2.89          3.35         6.70 o                         
  -3   5  15        142.41        143.85         9.68 o                         
  -2   5  15         19.59         21.03         6.33 o                         
  -1   5  15          3.20          2.05         5.77 o                         
   0   5  15          4.19          4.84         5.95 o                         
   1   5  15         72.87         67.37         8.19 o                         
   2   5  15          2.11         -3.16         6.14 o                         
   3   5  15        378.67        373.30        16.75 o                         
   4   5  15         12.40         11.54         7.63 o                         
   5   5  15         51.59         42.24         8.75 o                         
  -2   6  15        274.29        249.55        13.21 o                         
  -1   6  15         25.14         23.82         6.89 o                         
   0   6  15        144.21        143.66        10.24 o                         
   1   6  15         12.96         18.80         7.26 o                         
   2   6  15         97.80         82.63         8.93 o                         
   3   6  15         67.82         80.02         9.49 o                         
   4   6  15        159.96        162.09        12.10 o                         
  -1  -4  16          8.31          8.56         7.82 o                         
   0  -4  16          1.78         -5.02         8.37 o                         
   1  -4  16         49.22         45.41        10.05 o                         
  -3  -3  16          0.12         -7.26         7.26 o                         
  -2  -3  16         10.70          4.47         7.07 o                         
  -1  -3  16         24.19         23.96         5.54 o                         
   0  -3  16          3.18          5.40         7.82 o                         
   1  -3  16        172.23        170.28        11.91 o                         
   2  -3  16          4.68          4.28         7.26 o                         
  -3  -2  16         56.25         61.78         8.19 o                         
  -2  -2  16         21.86         18.33         5.22 o                         
  -1  -2  16          8.12          5.40         7.44 o                         
   0  -2  16         33.37         25.87         8.00 o                         
   1  -2  16         28.36         28.84         8.19 o                         
   2  -2  16         96.79        106.26         9.86 o                         
   4  -2  16         61.43         42.80         9.30 o                         
  -3  -1  16         17.57         19.79         4.92 o                         
  -2  -1  16          0.12          3.26         4.37 o                         
  -1  -1  16         31.25         38.71         7.63 o                         
   0  -1  16          9.29         14.14         7.07 o                         
   1  -1  16          0.59         -3.54         6.70 o                         
   2  -1  16         25.56         39.45         7.44 o                         
   3  -1  16         62.37         83.18         9.30 o                         
   4  -1  16         43.90         50.62         8.75 o                         
   5  -1  16         21.23         17.12         8.75 o                         
  -3   0  16          7.37          6.89         7.26 o                         
  -2   0  16          2.79          1.76         4.19 o                         
  -1   0  16        134.55        151.67        11.17 o                         
   0   0  16         26.53         18.24         6.89 o                         
   1   0  16        312.58        326.59        14.89 o                         
   2   0  16          0.31         -1.12         6.14 o                         
   3   0  16          3.97         17.31         6.89 o                         
   5   0  16          8.13         12.10         8.00 o                         
  -3   1  16          3.90         10.42         6.89 o                         
  -2   1  16        247.62        244.90        13.40 o                         
  -1   1  16         19.50         28.31         4.28 o                         
   0   1  16        125.25        137.52         9.86 o                         
   1   1  16        409.58        435.64        16.75 o                         
   2   1  16        118.37        106.26         8.56 o                         
   3   1  16        161.33        173.62        12.10 o                         
   4   1  16          5.78          9.12         6.33 o                         
   5   1  16         23.79         21.59         7.44 o                         
  -3   2  16        212.23        250.48        13.58 o                         
  -2   2  16          0.44          4.84         6.33 o                         
  -1   2  16         57.18         55.83         7.26 o                         
   0   2  16         86.69         94.91         8.56 o                         
   1   2  16          5.43         11.72         6.14 o                         
   2   2  16         89.62         91.19         8.56 o                         
   3   2  16         14.89         24.19         6.70 o                         
   4   2  16        157.24        172.88        11.35 o                         
   5   2  16          9.36         17.86         6.89 o                         
  -3   3  16         40.21         38.34         7.07 o                         
  -2   3  16         64.33         70.16         8.00 o                         
  -1   3  16        131.55        136.41         9.68 o                         
   0   3  16          0.86          9.12         5.77 o                         
   1   3  16         45.35         51.92         7.63 o                         
   2   3  16          8.62          6.89         6.51 o                         
   3   3  16          4.80         12.84         6.89 o                         
   4   3  16        349.79        371.63        16.56 o                         
   5   3  16          8.77         10.24         6.33 o                         
  -3   4  16          2.56         18.24         6.70 o                         
  -2   4  16          4.12          3.16         6.14 o                         
  -1   4  16        145.38        155.95        11.72 o                         
   0   4  16         64.43         65.88         8.19 o                         
   1   4  16         42.94         45.03         7.26 o                         
   2   4  16          6.65          6.89         6.33 o                         
   3   4  16        173.47        169.34        12.84 o                         
   4   4  16        188.35        184.05        13.03 o                         
  -2   5  16         13.47         21.59         7.07 o                         
  -1   5  16          3.83          9.12         6.51 o                         
   0   5  16        184.66        200.05        12.47 o                         
   1   5  16        218.93        210.10        13.40 o                         
   2   5  16        436.19        453.32        18.24 o                         
   3   5  16         83.49         80.39         9.49 o                         
   4   5  16        141.75        136.59        10.79 o                         
   0   6  16         17.59         14.70         7.63 o                         
   1   6  16          0.52          3.54         7.07 o                         
   2   6  16         74.74         80.58         9.49 o                         
   3   6  16         11.71          5.21         8.00 o                         
  -1  -3  17         14.39         10.79         7.44 o                         
   0  -3  17         37.52         40.38         9.12 o                         
   1  -3  17          8.02         11.17         8.19 o                         
  -2  -2  17          4.68         -2.42         6.70 o                         
  -1  -2  17          1.59          9.34         6.51 o                         
   0  -2  17         39.83         49.31         9.12 o                         
   1  -2  17         13.14          7.44         7.63 o                         
   2  -2  17        112.70        113.33        11.17 o                         
  -2  -1  17          0.96          3.84         4.74 o                         
  -1  -1  17          1.92         13.97         4.69 o                         
   0  -1  17         36.03         37.22         8.56 o                         
   1  -1  17         12.64         14.33         7.63 o                         
   2  -1  17        271.08        299.61        15.63 o                         
   3  -1  17         10.33          8.56         7.63 o                         
  -2   0  17         72.74         74.07         9.30 o                         
  -1   0  17         36.03         37.78         4.69 o                         
   0   0  17         39.52         53.04         8.56 o                         
   1   0  17        263.36        267.04        14.70 o                         
   2   0  17         30.21         40.57         8.19 o                         
   3   0  17         34.21         47.64         8.56 o                         
  -2   1  17         44.66         63.27         8.56 o                         
  -1   1  17         14.85         21.96         7.44 o                         
   0   1  17        168.35        175.86        12.84 o                         
   1   1  17        148.16        165.44        12.65 o                         
   2   1  17         35.61         40.57         7.63 o                         
   3   1  17         13.53         20.28         7.07 o                         
   4   1  17         17.15         18.24         6.89 o                         
  -2   2  17         34.24         33.68         8.00 o                         
  -1   2  17          2.34          4.65         6.14 o                         
   0   2  17         55.74         47.08         7.44 o                         
   1   2  17          3.82         16.00         7.07 o                         
   2   2  17        329.16        343.71        15.82 o                         
   3   2  17         32.72         43.92         8.19 o                         
   4   2  17         19.21         21.59         7.26 o                         
   5   2  17        156.53        167.30        11.91 o                         
  -2   3  17         28.75         28.10         7.44 o                         
  -1   3  17         45.17         37.96         7.07 o                         
   0   3  17         48.50         42.99         7.44 o                         
   1   3  17        114.16        122.08        10.05 o                         
   2   3  17        527.15        517.15        19.35 o                         
   3   3  17         91.46        109.98        10.05 o                         
   4   3  17        159.15        124.87        10.24 o                         
  -2   4  17         57.85         67.18         8.56 o                         
  -1   4  17         39.43         39.64         7.63 o                         
   0   4  17         91.49         99.75         9.30 o                         
   1   4  17         16.58         12.84         7.26 o                         
   2   4  17          1.43          6.14         7.26 o                         
   3   4  17         70.31         66.81         9.30 o                         
   4   4  17         19.73         27.17         8.19 o                         
   0   5  17         65.42         74.62         9.30 o                         
   1   5  17         14.84         13.77         7.44 o                         
   2   5  17         19.08         26.61         8.19 o                         
   3   5  17          2.36         -2.79         7.63 o                         
  -1  -2  18          1.88         10.05         7.07 o                         
   0  -2  18         45.46         55.46         9.86 o                         
   1  -2  18         17.31         12.10         8.56 o                         
   2  -2  18         22.00         26.43         8.56 o                         
  -1  -1  18         66.15         66.81        12.10 o                         
   0  -1  18         11.46          6.14         7.82 o                         
   1  -1  18         70.54         86.91        10.05 o                         
   2  -1  18          0.59         -1.12         7.63 o                         
  -1   0  18          9.84         13.03         7.63 o                         
   0   0  18         40.06         45.78         8.75 o                         
   1   0  18         85.24        101.79        10.05 o                         
   2   0  18          0.68          6.51         7.44 o                         
   3   0  18         28.87         32.94         8.00 o                         
  -1   1  18          0.01          0.56         7.07 o                         
   0   1  18         21.24         25.12         7.82 o                         
   1   1  18          1.65          5.77         6.70 o                         
   2   1  18          6.85          6.70         6.89 o                         
   3   1  18        260.50        292.72        16.00 o                         
  -1   2  18        107.01         92.86         9.12 o                         
   0   2  18         50.80         53.59         8.19 o                         
   1   2  18         74.22         78.16         8.93 o                         
   2   2  18        181.55        176.23        13.03 o                         
   3   2  18          7.46         16.38         7.07 o                         
   4   2  18        190.46        201.35        14.52 o                         
  -1   3  18         32.96         43.17         8.56 o                         
   0   3  18         11.03         17.86         7.63 o                         
   1   3  18        125.85        123.01        10.05 o                         
   2   3  18          2.58         -2.42         6.70 o                         
   3   3  18          8.84          9.12         7.44 o                         
   4   3  18          3.98          5.95         7.63 o                         
   0   4  18          2.95         16.00         7.26 o                         
   1   4  18        169.98        187.77        14.14 o                         
   2   4  18          8.01         21.59         8.00 o                         
   3   4  18        149.69        147.57        11.72 o                         
   1  -1  19          6.45          4.09         8.19 o                         
   1   0  19         51.20         52.48         8.93 o                         
   2   0  19         25.41         30.15         8.56 o                         
   0   1  19         64.38         75.00         9.30 o                         
   1   1  19          0.17          2.79         7.63 o                         
   2   1  19         93.80         89.32         9.86 o                         
   3   1  19          6.54         15.45         8.00 o                         
   1   2  19         32.73         32.38         7.82 o                         
   2   2  19         12.05         11.17         7.44 o                         
   3   2  19         14.05         14.89         8.00 o                         
   1   3  19          3.49         -4.47         7.63 o                         
   2   3  19         15.98         26.24         8.00 o                         
   3   3  19         33.27         35.54         8.37 o                         
                                                                                
